# Supplementary material for: Mobile acoustic transects miss rare bat species: implications of survey method and spatio-temporal sampling for monitoring bats
Source: PeerJ. 2017 Nov 9;5:e3940. doi: 10.7717/peerj.3940 (PMC5682100; doi:10.7717/peerj.3940)
Supplement: Supplemental Information 1 [file peerj-05-3940-s001.r]

### ENP ACOUSTIC SURVEY METHODS DATA ###

#This script analyzes data collected from Everglades National Park 2015
#Uses Compiled CSV file created in script "FileCompile.R" that merged all site-specific CSVs together. 
#If any changes are made to original CSV files, must first rerun "FileCompile.R"
#CSV to be imported: "ENP_SurveyMethods_AcousticID.csv", which has been filtered of non-bat files (noise) and manually vetted for species ID


#FUNCTIONS AND LIBRARIES
SE <- function(x) sqrt(var(x)/length(x))
library(StreamMetabolism) #for calculating sunrise/set times
library(lme4)   #for mixed models
library(chron) #time
library(vegan)  #load package with diversity indices
library(AICcmodavg) #AICc
library(car)

#Glossary of Terms
#Survey Methods:
  #Permanent = Single Strategic Stationary Surveys
  #Temporary = Spatially Replicated Stationary Surveys
  #Transect = Mobile Transect Surveys
#Bat Species:
  #CORA = Corynorhinus rafinesquii
  #EUFL = Eumops floridanus
  #EPFU = Eptesicus fuscus
  #LAIN = Lasiurus borealis
  #LABO_LASE = Lasiurus borealis or Lasiurus seminolus
  #MOMO = Molossus molossus
  #MYAU = Myotis austroriparius
  #NYHU = Nycticeius humeralis
  #PESU = Perimyotis subflavus
  #TABR = Tadarida brasiliensis
#Seasons
  #Wet = June-July
  #Dry = Feb-March

#Acoustic detections (response variables)
  #FILES = any file containing >= 2 bat calls of any species
  #Strict.Files = Files having passed our STRICT/Conservative PROTOCOL to receive species ID: Must have >=0.75 % matching and >= 5 pulses, and be manually vetted if < 10 files in any site 
  #StrictTransectDate	= Strict files that were recorded on nights that transects were conducted
  #StrictTransectDateTime = Strict files that were recorded on nights AND times that transects were conducted


#***************************
### Import DATAFRAME ###
#***************************

#SET WORKING DIRECTORY
setwd("~/Desktop/RESEARCH/UF/RESEARCH/ENP project/STATISTICS/Manuscripts/Methods/wd")

#IMPORT DATA
ID<-read.csv("ENP_SurveyMethods_AcousticID.csv",na.strings="",strip.white=T)
ID<-within(ID, DATE.12<-as.Date(DATE.12))

#Number of files
SummaryFiles<-aggregate(cbind(FILES,Strict.Files)~METHOD,data=ID,sum)


#***************************************
### SUMMARIES of SPECIES DETECTED ###
#**************************************
# Across entire study (Strict.files), only nights of transect (StrictTransectDate), and only nights/times of transect (StrictTransectDateTime)

#For Figure 1 and Table 1
#detection of each species at each site
Detections.site<-aggregate(cbind(Strict.Files,StrictTransectDate,StrictTransectDateTime)~ConsensusID+SITE+METHOD+HABITAT,data=ID,max) 

#Figure 1 - look only at three rare species at each site (not detected with transects)
RareDetections.site<-aggregate(cbind(Strict.Files,StrictTransectDate,StrictTransectDateTime)~ConsensusID+SITE+METHOD+HABITAT,subset=ConsensusID=="EUFL"|
                          ConsensusID=="CORA"|ConsensusID=="MOMO",data=ID,max) 


#By site and method and Habitat (TABLE 1)
Detections.method<-aggregate(cbind(Strict.Files,StrictTransectDate,StrictTransectDateTime)~ConsensusID+METHOD,data=ID,max)
Detection.season.method<-aggregate(cbind(Strict.Files,StrictTransectDate,StrictTransectDateTime)~ConsensusID+SEASON+METHOD,subset=METHOD!="Temporary",data=ID,max)
Detection.hab.method<-aggregate(cbind(Strict.Files,StrictTransectDate,StrictTransectDateTime)~ConsensusID+HABITAT+METHOD,subset=METHOD!="Temporary",data=ID,max)


#*********************************************************
#### SPECIES RICHNESS ####
#*********************************************************

#Consolidate to species detections per night
SummaryID.night<-aggregate(cbind(Strict.Files,StrictTransectDate,StrictTransectDateTime)~ConsensusID+SITE+DATE.12+HABITAT+METHOD+SEASON,data=ID,sum) 

#Add species presence per night and on nights of transect
SummaryID.night<-within(SummaryID.night,Presence<-ifelse(Strict.Files>0,1,0))
SummaryID.night<-within(SummaryID.night,PresenceTransectDate<-ifelse(StrictTransectDate>0,1,0))

#Calculate species richness per night (number of species detected each survey night) 
SpeciesRichness.night<-aggregate(cbind(Presence,PresenceTransectDate)~SITE+DATE.12+HABITAT+METHOD+SEASON,data=SummaryID.night,sum)

#Calculate Overall Means & SE
#Single Strategic vs. Transects - only on nights of transects
aggregate(Presence~METHOD,data=SpeciesRichness.night,subset=METHOD!="Temporary"&PresenceTransectDate>0,mean)
aggregate(Presence~METHOD,data=SpeciesRichness.night,subset=METHOD!="Temporary"&PresenceTransectDate>0,SE) #SE calculated with nights as replicates 

#Single Strategic vs. Spatially Replicated - on all nights
#across all habitats
aggregate(Presence~METHOD,data=SpeciesRichness.night,subset=METHOD!="Transect",mean)
aggregate(Presence~METHOD,data=SpeciesRichness.night,subset=METHOD!="Transect",SE) #SE calculated with nights as replicates 

#split by habitats
aggregate(Presence~METHOD+HABITAT,data=SpeciesRichness.night,subset=METHOD!="Transect",mean)
aggregate(Presence~METHOD+HABITAT,data=SpeciesRichness.night,subset=METHOD!="Transect",SE) #SE calculated with nights as replicates 


***************************
## STATISTICS ##
***************************  
## GENERALIZED LINEAR MIXED EFFECTS MODELS

#Load Libraries
library(lme4)   #for mixed models
library(blmeco) #for test of overdispersion

#*************
### Comparisons between Single Strategic Stationary vs. Mobile Transects 
 
#Test Nightly Species Richness detected with each Survey Method, regardless of Habitat and Season (modeled as RANDOM Effects)
#Poisson distribution
#Presence = Count of # of species detected on each night at each site
#Only on nights when transects were conducted

#Null model
Rich.mmNull<-glmer(Presence~+(1|HABITAT)+(1|SEASON), data=SpeciesRichness.night,family=poisson,subset=METHOD!="Temporary"&PresenceTransectDate>0)
summary(Rich.mmNull)
qqnorm(resid(Rich.mmNull))
hist(resid(Rich.mmNull))
plot(resid(Rich.mmNull),fitted(Rich.mmNull))
dispersion_glmer(Rich.mmNull) #0.78 - no overdispersion


#Alternate model
Rich.mmF<-glmer(Presence~METHOD+(1|HABITAT)+(1|SEASON), data=SpeciesRichness.night,family=poisson,subset=METHOD!="Temporary"&PresenceTransectDate>0)
qqnorm(resid(Rich.mmF))
hist(resid(Rich.mmF))
plot(resid(Rich.mmF),fitted(Rich.mmF))
dispersion_glmer(Rich.mmF) #0.62 - no overdispersion

# likelihood ratio test between alternate and null models
anova(Rich.mmF,Rich.mmNull) #effect of survey method significant
summary(Rich.mmF)


#****************

### Comparisons between Single Strategic and Spatially Replicated Stationary Surveys
#Habitat (veg community) and Season as FIXED effects because interested in how structurally different vegetation communities affect need for spatial sampling
#Poisson distribution

#Null Model
Rich.mmNull<-glmer(Presence~HABITAT+(1|SEASON)+(1|SITE), data=SpeciesRichness.night,family=poisson,subset=METHOD!="Transect"&HABITAT!="Mangrove")
qqnorm(resid(Rich.mmNull))
hist(resid(Rich.mmNull))

#Alternate Model
Rich.mmF<-glmer(Presence~METHOD+HABITAT+(1|SEASON)+(1|SITE), data=SpeciesRichness.night,family=poisson,subset=METHOD!="Transect"&HABITAT!="Mangrove")
qqnorm(resid(Rich.mmF))
plot(resid(Rich.mmF),fitted(Rich.mmF))

# likelihood ratio test between alternate and null models
anova(Rich.mmF,Rich.mmNull) #effect of survey method significant
summary(Rich.mmF) #Temporary detectors lower species richness per night
qqnorm(resid(Rich.mmF))
hist(resid(Rich.mmF))

#Within each Habitat (season as random effect)
#Prairie
Rich.mmPrairie<-glmer(Presence~METHOD+(1|SEASON)+(1|SITE), data=SpeciesRichness.night,family=poisson,subset=METHOD!="Transect"&HABITAT=="Prairie")
Rich.mmPrairieNull<-glmer(Presence~(1|SEASON)+(1|SITE), data=SpeciesRichness.night,family=poisson,subset=METHOD!="Transect"&HABITAT=="Prairie")
anova(Rich.mmPrairie,Rich.mmPrairieNull) #no effect of survey method

#Pine
Rich.mmPine<-glmer(Presence~METHOD+(1|SEASON)+(1|SITE), data=SpeciesRichness.night,family=poisson,subset=METHOD!="Transect"&HABITAT=="Pine")
Rich.mmPineNull<-glmer(Presence~(1|SEASON)+(1|SITE), data=SpeciesRichness.night,family=poisson,subset=METHOD!="Transect"&HABITAT=="Pine")
anova(Rich.mmPine,Rich.mmPineNull) #significant effect of survey method


#**********************************************
#######  SPECIES ACCUMULATION CURVES ########
#**********************************************
library(vegan)  #load package with diversity indices

# Function to make lty work in plots
plot.specaccum <- function (x, add = FALSE, ci = 1, 
                            ci.type = c("bar", "line", "polygon"), 
                            col = par("fg"), 
                            lty=par("lty"), # that's a new argument...
                            ci.col = col, ci.lty = 1, xlab, 
                            ylab = x$method, ylim, xvar = c("sites", "individuals"), 
                            ...) 
{
  xvar <- match.arg(xvar)
  xaxvar <- x[[xvar]]
  if (missing(xlab)) 
    xlab <- paste(toupper(substring(xvar, 1, 1)), substring(xvar, 
                                                            2), sep = "")
  ci.type <- match.arg(ci.type)
  if (!add) {
    if (missing(ylim)) 
      ylim <- c(1, max(x$richness, x$richness + ci * x$sd))
    plot(xaxvar, x$richness, xlab = xlab, ylab = ylab, ylim = ylim, 
         type = "n", ...)
  }
  if (!is.null(x$sd) && ci) 
    switch(ci.type, bar = segments(xaxvar, x$richness - 
                                     ci * x$sd, xaxvar, x$richness + ci * x$sd, col = ci.col, 
                                   lty = ci.lty, ...), line = matlines(xaxvar, x$richness + 
                                                                         t(rbind(-ci, ci) %*% x$sd), col = ci.col, lty = ci.lty, 
                                                                       ...), polygon = polygon(c(xaxvar, rev(xaxvar)), 
                                                                                               c(x$richness - ci * x$sd, rev(x$richness + ci * 
                                                                                                                               x$sd)), col = ci.col, lty = ci.lty, ...))
  lines(xaxvar, x$richness, 
        col = col, 
        lty = lty, # that's the other new part. Finished.
        ...)
  invisible()
}


### SURVEY METHODS OVERALL
### Single Stationary (permanent) versus and Mobile transects ###

# pdf("sp accum_methods.pdf",width=11,height=8)
pdf("sp accum_methods_gray_transectNights.pdf",width=8,height=4)
par(mfrow=c(1,2), tck=0.025, lwd=1, oma=c(1.25,0.5,0.5,0.5), mar=c(4,4,3,2))

##DRY SEASON
#Permanent Dry
#break data into dataframes for each method and season (ignore habitat) and reshape
SpAccum.PermDry<-subset(SummaryID.night,METHOD=="Permanent"&SEASON=="Dry",select=c("ConsensusID","DATE.12","Strict.Files"))
#condense by date
SpAccum.PermDry<-aggregate(Strict.Files~DATE.12+ConsensusID, data=SpAccum.PermDry,sum)
#reshape to have species across the top
SpAccum.PermDry<-reshape(SpAccum.PermDry,direction="wide",timevar="ConsensusID",idvar="DATE.12")
#remove date
SpAccum.PermDry<-SpAccum.PermDry[,-1]
SpAccum.PermDry<-as.matrix(SpAccum.PermDry)
SpAccum.PermDry[is.na(SpAccum.PermDry)]<-0 #change NAs to zero
#take random subsample of 9 nights with no replacement to have equal sample effort with transects
SpAccum.PermDry <- SpAccum.PermDry[sample(1:nrow(SpAccum.PermDry),9,replace=FALSE),] 


#Transect
transect<-subset(SummaryID.night,METHOD=="Transect")
SpAccum.TransDry<-subset(SummaryID.night,METHOD=="Transect"&SEASON=="Dry",select=c("ConsensusID","DATE.12","Strict.Files"))
#condense by date
SpAccum.TransDry<-aggregate(Strict.Files~DATE.12+ConsensusID, data=SpAccum.TransDry,sum)
#reshape to have species across the top
SpAccum.TransDry<-reshape(SpAccum.TransDry,direction="wide",timevar="ConsensusID",idvar="DATE.12")
#remove date
SpAccum.TransDry<-SpAccum.TransDry[,-1]
SpAccum.TransDry<-as.matrix(SpAccum.TransDry)
SpAccum.TransDry[is.na(SpAccum.TransDry)]<-0 #change NAs to zero

# PLOT - sp. accum curves between methods in dry season
xc<-specaccum(SpAccum.PermDry,conditioned=F)
zc<-specaccum(SpAccum.TransDry,conditioned=F)

plot.specaccum(xc, ci=1,lty=1,ci.type="polygon", ci.lty=0, ci.col=rgb(0,0,0,0.1), lwd=1,xlim=c(0,10),ylim=c(0,10), xlab="No. of Survey Nights",ylab="No. of Species", main="Dry Season",font.main=1,cex.main=1.2,cex.lab=1.2)
plot.specaccum(zc, ci=1,lty=6,ci.type="polygon", ci.lty=0, ci.col=rgb(0,0,0,0.1),  lwd=1 ,add=T)
text(0.5,9.75,labels="[A]")
legend('bottomleft', c('Single Strategic','Mobile Transect'), col="black", lty=c(1,2,6), bty='n', inset=0.025)


##WET SEASON
#Permanent Wet
#break data into dataframes for each method and season (ignore habitat) and reshape
SpAccum.PermWet<-subset(SummaryID.night,METHOD=="Permanent"&SEASON=="Wet",select=c("ConsensusID","DATE.12","Strict.Files"))
#condense by date
SpAccum.PermWet<-aggregate(Strict.Files~DATE.12+ConsensusID, data=SpAccum.PermWet,sum)
#reshape to have species across the top
SpAccum.PermWet<-reshape(SpAccum.PermWet,direction="wide",timevar="ConsensusID",idvar="DATE.12")
#remove date
SpAccum.PermWet<-SpAccum.PermWet[,-1]
SpAccum.PermWet<-as.matrix(SpAccum.PermWet)
SpAccum.PermWet[is.na(SpAccum.PermWet)]<-0 #change NAs to zero
#take random subsample of 10 nights
SpAccum.PermWet <- SpAccum.PermWet[sample(1:nrow(SpAccum.PermWet),10,replace=FALSE),] 

##Transect
SpAccum.TransWet<-subset(SummaryID.night,METHOD=="Transect"&SEASON=="Wet",select=c("ConsensusID","DATE.12","Strict.Files"))
#condense by date
SpAccum.TransWet<-aggregate(Strict.Files~DATE.12+ConsensusID, data=SpAccum.TransWet,sum)
#reshape to have species across the top
SpAccum.TransWet<-reshape(SpAccum.TransWet,direction="wide",timevar="ConsensusID",idvar="DATE.12")
#remove date
SpAccum.TransWet<-SpAccum.TransWet[,-1]
SpAccum.TransWet<-as.matrix(SpAccum.TransWet)
SpAccum.TransWet[is.na(SpAccum.TransWet)]<-0 #change NAs to zero

#sp. accum curves between methods in wet season
xc<-specaccum(SpAccum.PermWet,conditioned=F)
zc<-specaccum(SpAccum.TransWet,conditioned=F)

plot.specaccum(xc, ci=1,lty=1,ci.type="polygon", ci.lty=0, ci.col=rgb(0,0,0,0.1), lwd=1,xlim=c(0,10),ylim=c(0,10), xlab="No. of Survey Nights",ylab="No. of Species", main="Wet Season",font.main=1,cex.main=1.2,cex.lab=1.2)
plot.specaccum(zc, ci=1, lty=6,ci.type="polygon", ci.lty=0, ci.col=rgb(0,0,0,0.1),  lwd=1 ,add=T)
text(0.5,9.75,labels="[B]")

dev.off()


### Overall SACs between Single stationary and Spatially replicated detectors ###

pdf("sp accum_methods_gray_stationary.pdf",width=8,height=12)
par(mfrow=c(3,2), tck=-0.025, lwd=1, oma=c(1.25,0.5,0.5,0.5), mar=c(4,4,3,2))

##DRY SEASON
#Permanent Dry
#break data into dataframes for each method and season (ignore habitat) and reshape
SpAccum.PermDry<-subset(SummaryID.night,METHOD=="Permanent"&SEASON=="Dry"&HABITAT!="Mangrove",select=c("ConsensusID","DATE.12","Strict.Files"))
#condense by date
SpAccum.PermDry<-aggregate(Strict.Files~DATE.12+ConsensusID, data=SpAccum.PermDry,sum)
#reshape to have species across the top
SpAccum.PermDry<-reshape(SpAccum.PermDry,direction="wide",timevar="ConsensusID",idvar="DATE.12")
#remove date
SpAccum.PermDry<-SpAccum.PermDry[,-1]
SpAccum.PermDry<-as.matrix(SpAccum.PermDry)
SpAccum.PermDry[is.na(SpAccum.PermDry)]<-0 #change NAs to zero
#take random subsample of 9 nights with no replacement to have equal sample effort with transects
#SpAccum.PermDry <- SpAccum.PermDry[sample(1:nrow(SpAccum.PermDry),9,replace=FALSE),] 

#Temporary Dry (removed from new figures because reviewer thought misleading due to dif number of detectors)
#break data into dataframes for each method and season (ignore habitat) and reshape
SpAccum.TempDry<-subset(SummaryID.night,METHOD=="Temporary"&SEASON=="Dry",select=c("ConsensusID","DATE.12","Strict.Files"))
#condense by date
SpAccum.TempDry<-aggregate(Strict.Files~DATE.12+ConsensusID, data=SpAccum.TempDry,sum)
#reshape to have species across the top
SpAccum.TempDry<-reshape(SpAccum.TempDry,direction="wide",timevar="ConsensusID",idvar="DATE.12")
#remove date
SpAccum.TempDry<-SpAccum.TempDry[,-1]
SpAccum.TempDry<-as.matrix(SpAccum.TempDry)
SpAccum.TempDry[is.na(SpAccum.TempDry)]<-0 #change NAs to zero


# PLOT - sp. accum curves between methods in dry season

xc<-specaccum(SpAccum.PermDry,conditioned=T)
yc<-specaccum(SpAccum.TempDry,conditioned=F)

plot.specaccum(xc, ci=1,lty=1,ci.type="polygon", ci.lty=0, ci.col=rgb(0,0,0,0.1), lwd=1,ylim=c(0,10), xlab="No. of Survey Nights",ylab="No. of Species", main="Dry Season",font.main=1,cex.main=1.2,cex.lab=1.2)
plot.specaccum(yc, ci=1,lty=2,ci.type="polygon", ci.lty=0, ci.col=rgb(0,0,0,0.1), lwd=1,ylim=c(0,10), add=T)
abline(h=c(7,7),lty=c(1,2),col="dark grey");abline(v=c(28,29),lty=c(1,2),col="dark grey")
text(1.5,10,labels="[ A ]",font=1,adj=.1)
legend('bottomleft', c('Single Strategic','Spatially Replicated'), col="black", lty=c(1,2,6), bty='n', inset=0.025)

##WET SEASON
#Permanent Wet
#break data into dataframes for each method and season (ignore habitat) and reshape
SpAccum.PermWet<-subset(SummaryID.night,METHOD=="Permanent"&SEASON=="Wet"&HABITAT!="Mangrove",select=c("ConsensusID","DATE.12","Strict.Files"))
#condense by date
SpAccum.PermWet<-aggregate(Strict.Files~DATE.12+ConsensusID, data=SpAccum.PermWet,sum)
#reshape to have species across the top
SpAccum.PermWet<-reshape(SpAccum.PermWet,direction="wide",timevar="ConsensusID",idvar="DATE.12")
#remove date
SpAccum.PermWet<-SpAccum.PermWet[,-1]
SpAccum.PermWet<-as.matrix(SpAccum.PermWet)
SpAccum.PermWet[is.na(SpAccum.PermWet)]<-0 #change NAs to zero
#take random subsample of 10 nights
#SpAccum.PermWet <- SpAccum.PermWet[sample(1:nrow(SpAccum.PermWet),10,replace=FALSE),] 

#Temporary Wet (removed from new figures)
#break data into dataframes for each method and season (ignore habitat) and reshape
SpAccum.TempWet<-subset(SummaryID.night,METHOD=="Temporary"&SEASON=="Wet",select=c("ConsensusID","DATE.12","Strict.Files"))
#condense by date
SpAccum.TempWet<-aggregate(Strict.Files~DATE.12+ConsensusID, data=SpAccum.TempWet,sum)
#reshape to have species across the top
SpAccum.TempWet<-reshape(SpAccum.TempWet,direction="wide",timevar="ConsensusID",idvar="DATE.12")
#remove date
SpAccum.TempWet<-SpAccum.TempWet[,-1]
SpAccum.TempWet<-as.matrix(SpAccum.TempWet)
SpAccum.TempWet[is.na(SpAccum.TempWet)]<-0 #change NAs to zero


#sp. accum curves between methods in wet season

xc<-specaccum(SpAccum.PermWet,conditioned=F)
yc<-specaccum(SpAccum.TempWet,conditioned=F)

plot.specaccum(xc, ci=1,lty=1,ci.type="polygon", ci.lty=0, ci.col=rgb(0,0,0,0.1), lwd=1,ylim=c(0,10), xlab="No. of Survey Nights",ylab="No. of Species", main="Wet Season",font.main=1,cex.main=1.2,cex.lab=1.2)
plot.specaccum(yc, ci=1,lty=2,ci.type="polygon", ci.lty=0, ci.col=rgb(0,0,0,0.1), lwd=1,ylim=c(0,10), add=T)
abline(h=c(9,9),lty=c(1,2),col="dark grey");abline(v=c(38,38),lty=c(1,2),col="dark grey")
text(1.5,10,labels="[ B ]",font=1,adj=.1)

#dev.off()

# number of nights to reach expected species richness (n=9)
xc

##### BY HABITAT ####

#pdf("sp accum_Habitats_gray.pdf",width=8,height=8)
#par(mfrow=c(2,2), tck=0.025, lwd=1, oma=c(1.25,0.5,0.5,0.5), mar=c(4,4,3,2))

## PINELANDS ##
#DRY

#PINE DRY - PERMANENT
#break data into dataframes for each method and season (include habitat) and reshape
SpAccum.PermDry<-subset(SummaryID.night,METHOD=="Permanent"&SEASON=="Dry"&HABITAT=="Pine",select=c("ConsensusID","DATE.12","Strict.Files"))
#condense by date
SpAccum.PermDry<-aggregate(Strict.Files~DATE.12+ConsensusID, data=SpAccum.PermDry,sum)
#reshape to have species across the top
SpAccum.PermDry<-reshape(SpAccum.PermDry,direction="wide",timevar="ConsensusID",idvar="DATE.12")
#remove date
SpAccum.PermDry<-SpAccum.PermDry[,-1]
SpAccum.PermDry<-as.matrix(SpAccum.PermDry)
SpAccum.PermDry[is.na(SpAccum.PermDry)]<-0 #change NAs to zero

#PINE DRY - TEMPORARY
#break data into dataframes for each method and season (include habitat) and reshape
SpAccum.TempDry<-subset(SummaryID.night,METHOD=="Temporary"&SEASON=="Dry"&HABITAT=="Pine",select=c("ConsensusID","DATE.12","Strict.Files"))
#condense by date
SpAccum.TempDry<-aggregate(Strict.Files~DATE.12+ConsensusID, data=SpAccum.TempDry,sum)
#reshape to have species across the top
SpAccum.TempDry<-reshape(SpAccum.TempDry,direction="wide",timevar="ConsensusID",idvar="DATE.12")
#remove date
SpAccum.TempDry<-SpAccum.TempDry[,-1]
SpAccum.TempDry<-as.matrix(SpAccum.TempDry)
SpAccum.TempDry[is.na(SpAccum.TempDry)]<-0 #change NAs to zero

#sp. accum curves between methods in PINE in Dry season
xc<-specaccum(SpAccum.PermDry,conditioned=T) 
yc<-specaccum(SpAccum.TempDry,conditioned=F)

plot.specaccum(xc,ci=1, lty=1,ci.type="polygon", ci.lty=0, ci.col=rgb(0,0,0,0.1), lwd=1,ylim=c(0,10), xlab="No. of Survey Nights",ylab="No. of Species", cex.main=1.2,cex.lab=1.2)
plot.specaccum(yc,ci=1, lty=2,ci.type="polygon", ci.lty=0, ci.col=rgb(0,0,0,0.1), lwd=1,ylim=c(0,10), add=T)
abline(h=c(7,7),lty=c(1,7),col="dark grey");abline(v=c(30,31),lty=c(1,2),col="dark grey")
text(1.5,10,labels="[ C ]",font=1, adj=.1)

# WET SEASON
#PINE WET - PERMANENT
#break data into dataframes for each method and season (include habitat) and reshape
SpAccum.PermWet<-subset(SummaryID.night,METHOD=="Permanent"&SEASON=="Wet"&HABITAT=="Pine",select=c("ConsensusID","DATE.12","Strict.Files"))
#condense by date
SpAccum.PermWet<-aggregate(Strict.Files~DATE.12+ConsensusID, data=SpAccum.PermWet,sum)
#reshape to have species across the top
SpAccum.PermWet<-reshape(SpAccum.PermWet,direction="wide",timevar="ConsensusID",idvar="DATE.12")
#remove date
SpAccum.PermWet<-SpAccum.PermWet[,-1]
SpAccum.PermWet<-as.matrix(SpAccum.PermWet)
SpAccum.PermWet[is.na(SpAccum.PermWet)]<-0 #change NAs to zero

#PINE Wet - TEMPORARY
#break data into dataframes for each method and season (include habitat) and reshape
SpAccum.TempWet<-subset(SummaryID.night,METHOD=="Temporary"&SEASON=="Wet"&HABITAT=="Pine",select=c("ConsensusID","DATE.12","Strict.Files"))
#condense by date
SpAccum.TempWet<-aggregate(Strict.Files~DATE.12+ConsensusID, data=SpAccum.TempWet,sum)
#reshape to have species across the top
SpAccum.TempWet<-reshape(SpAccum.TempWet,direction="wide",timevar="ConsensusID",idvar="DATE.12")
#remove date
SpAccum.TempWet<-SpAccum.TempWet[,-1]
SpAccum.TempWet<-as.matrix(SpAccum.TempWet)
SpAccum.TempWet[is.na(SpAccum.TempWet)]<-0 #change NAs to zero

#sp. accum curves between methods in PINE in Wet season
xc<-specaccum(SpAccum.PermWet,conditioned=F)
yc<-specaccum(SpAccum.TempWet,conditioned=F)

plot.specaccum(xc,ci=1, lty=1,ci.type="polygon", ci.lty=0, ci.col=rgb(0,0,0,0.1), lwd=1,ylim=c(0,10), xlab="No. of Survey Nights",ylab="No. of Species",font.main=1,cex.main=1.2,cex.lab=1.2)
plot.specaccum(yc,ci=1, lty=2,ci.type="polygon", ci.lty=0, ci.col=rgb(0,0,0,0.1), lwd=1,ylim=c(0,10), add=T)
abline(h=c(8,8),lty=c(1,2),col="dark grey");abline(v=c(32,39),lty=c(1,2),col="dark grey")
text(1.5,10,labels="[ D ]",font=1, adj=.1)

#PRAIRIE

#PRAIRIE DRY - PERMANENT
#break data into dataframes for each method and season (include habitat) and reshape
SpAccum.PermDry<-subset(SummaryID.night,METHOD=="Permanent"&SEASON=="Dry"&HABITAT=="Prairie",select=c("ConsensusID","DATE.12","Strict.Files"))
#condense by date
SpAccum.PermDry<-aggregate(Strict.Files~DATE.12+ConsensusID, data=SpAccum.PermDry,sum)
#reshape to have species across the top
SpAccum.PermDry<-reshape(SpAccum.PermDry,direction="wide",timevar="ConsensusID",idvar="DATE.12")
#remove date
SpAccum.PermDry<-SpAccum.PermDry[,-1]
SpAccum.PermDry<-as.matrix(SpAccum.PermDry)
SpAccum.PermDry[is.na(SpAccum.PermDry)]<-0 #change NAs to zero

#PRAIRE DY - TEMPORARY
#break data into dataframes for each method and season (include habitat) and reshape
SpAccum.TempDry<-subset(SummaryID.night,METHOD=="Temporary"&SEASON=="Dry"&HABITAT=="Prairie",select=c("ConsensusID","DATE.12","Strict.Files"))
#condense by date
SpAccum.TempDry<-aggregate(Strict.Files~DATE.12+ConsensusID, data=SpAccum.TempDry,sum)
#reshape to have species across the top
SpAccum.TempDry<-reshape(SpAccum.TempDry,direction="wide",timevar="ConsensusID",idvar="DATE.12")
#remove date
SpAccum.TempDry<-SpAccum.TempDry[,-1]
SpAccum.TempDry<-as.matrix(SpAccum.TempDry)
SpAccum.TempDry[is.na(SpAccum.TempDry)]<-0 #change NAs to zero

#sp. accum curves between methods in PRAIRIE in DRY season
xc<-specaccum(SpAccum.PermDry,conditioned=F)
yc<-specaccum(SpAccum.TempDry,conditioned=F)

plot.specaccum(yc,ci=1, lty=2,ci.type="polygon", ci.lty=0, ci.col=rgb(0,0,0,0.1), lwd=1,ylim=c(0,10),xlim=c(0,40), xlab="No. of Survey Nights",ylab="No. of Species",cex.main=1.2,cex.lab=1.2)
plot.specaccum(xc,ci=1,lty=1,ci.type="polygon", ci.lty=0, ci.col=rgb(0,0,0,0.1), lwd=1,ylim=c(0,10), add=T)
abline(h=c(4,6),lty=c(1,2),col="dark grey");abline(v=c(28,35),lty=c(1,2),col="dark grey")
text(1.5,10,labels="[ E ]",font=1, adj=.3)
#legend('bottomright', c('Single Stationary','Replicated Stationary'), col="black", lty=c(1,2), bty='n', inset=0.025)


#PRAIRIE

#PRAIRIE WET - PERMANENT
#break data into dataframes for each method and season (include habitat) and reshape
SpAccum.PermWet<-subset(SummaryID.night,METHOD=="Permanent"&SEASON=="Wet"&HABITAT=="Prairie",select=c("ConsensusID","DATE.12","Strict.Files"))
#condense by date
SpAccum.PermWet<-aggregate(Strict.Files~DATE.12+ConsensusID, data=SpAccum.PermWet,sum)
#reshape to have species across the top
SpAccum.PermWet<-reshape(SpAccum.PermWet,direction="wide",timevar="ConsensusID",idvar="DATE.12")
#remove date
SpAccum.PermWet<-SpAccum.PermWet[,-1]
SpAccum.PermWet<-as.matrix(SpAccum.PermWet)
SpAccum.PermWet[is.na(SpAccum.PermWet)]<-0 #change NAs to zero

#PRAIRE WET - TEMPORARY
#break data into dataframes for each method and season (include habitat) and reshape
SpAccum.TempWet<-subset(SummaryID.night,METHOD=="Temporary"&SEASON=="Wet"&HABITAT=="Prairie",select=c("ConsensusID","DATE.12","Strict.Files"))
#condense by date
SpAccum.TempWet<-aggregate(Strict.Files~DATE.12+ConsensusID, data=SpAccum.TempWet,sum)
#reshape to have species across the top
SpAccum.TempWet<-reshape(SpAccum.TempWet,direction="wide",timevar="ConsensusID",idvar="DATE.12")
#remove date
SpAccum.TempWet<-SpAccum.TempWet[,-1]
SpAccum.TempWet<-as.matrix(SpAccum.TempWet)
SpAccum.TempWet[is.na(SpAccum.TempWet)]<-0 #change NAs to zero 

#sp. accum curves between methods in PRAIRIE in Wet season
xc<-specaccum(SpAccum.PermWet,conditioned=F)
yc<-specaccum(SpAccum.TempWet,conditioned=F)

plot.specaccum(yc,ci=1, lty=2,ci.type="polygon", ci.lty=0, ci.col=rgb(0,0,0,0.1), lwd=1,ylim=c(0,10), xlab="No. of Survey Nights",ylab="No. of Species",cex.main=1.2,cex.lab=1.2)
plot.specaccum(xc,ci=1, lty=1,ci.type="polygon", ci.lty=0, ci.col=rgb(0,0,0,0.1), lwd=1,ylim=c(0,10), add=T)
abline(h=c(8),lty=c(1),col="dark grey");abline(v=c(28),lty=c(1),col="dark grey")
text(1.5,10,labels="[ F ]",font=1, adj=.1)


dev.off()


##### BY SITE ####
pdf("sp accum_sites_gray.pdf",width=8,height=4)
par(mfrow=c(1,2), tck=-0.025, lwd=1, oma=c(1.25,0.5,0.5,0.5), mar=c(4,4,2,2),mgp=c(2.5,1,0))

#PINE DRY - TEMPORARY
#break data into dataframes for each method and season (include habitat) and reshape
SpAccum.Temp<-subset(SummaryID.night,METHOD=="Temporary"&SEASON=="Dry"&HABITAT=="Pine",select=c("ConsensusID","SITE","Strict.Files"))
#condense by date
SpAccum.Temp<-aggregate(Strict.Files~SITE+ConsensusID, data=SpAccum.Temp,sum)
#reshape to have species across the top
SpAccum.Temp<-reshape(SpAccum.Temp,direction="wide",timevar="ConsensusID",idvar="SITE")
#remove date
SpAccum.Temp<-SpAccum.Temp[,-1]
SpAccum.Temp<-as.matrix(SpAccum.Temp)
SpAccum.Temp[is.na(SpAccum.Temp)]<-0 #change NAs to zero

#Prairie
SpAccum.TempPr<-subset(SummaryID.night,METHOD=="Temporary"&SEASON=="Dry"&HABITAT=="Prairie",select=c("ConsensusID","SITE","Strict.Files"))
#condense by date
SpAccum.TempPr<-aggregate(Strict.Files~SITE+ConsensusID, data=SpAccum.TempPr,sum)
#reshape to have species across the top
SpAccum.TempPr<-reshape(SpAccum.TempPr,direction="wide",timevar="ConsensusID",idvar="SITE")
#remove date
SpAccum.TempPr<-SpAccum.TempPr[,-1]
SpAccum.TempPr<-as.matrix(SpAccum.TempPr)
SpAccum.TempPr[is.na(SpAccum.TempPr)]<-0 #change NAs to zero


xc<-specaccum(SpAccum.Temp,conditioned=F)
yc<-specaccum(SpAccum.TempPr,conditioned=F)

plot.specaccum(xc, ci=1, lty=1,ci.type="polygon", ci.lty=0, ci.col=rgb(0,0,0,0.1), lwd=1,ylim=c(0,10), xlab="No. of Sites",ylab="No. of Species", main="Dry Season",cex.main=.8,cex.lab=.8,cex.axis=.8)
plot(yc, ci=1, lty=6,  ci.type="polygon", ci.lty=0, ci.col=rgb(0,0,0,0.1),  lwd=1 ,add=T)
abline(h=c(7),lty=c(1),col="dark grey");abline(v=c(4),lty=c(1),col="dark grey")
text(1.2,9.75,labels="[ A ]", font = 2,cex=0.7)
legend('bottomleft', c('Pinelands','Prairies'), col="black", lty=c(1,6), bty='n', inset=0.025, cex=.6)

#number of sites to reach expected species richness
xc
yc

#PINE WET - TEMPORARY
#break data into dataframes for each method and season (include habitat) and reshape
SpAccum.Temp<-subset(SummaryID.night,METHOD=="Temporary"&SEASON=="Wet"&HABITAT=="Pine",select=c("ConsensusID","SITE","Strict.Files"))
#condense by date
SpAccum.Temp<-aggregate(Strict.Files~SITE+ConsensusID, data=SpAccum.Temp,sum)
#reshape to have species across the top
SpAccum.Temp<-reshape(SpAccum.Temp,direction="wide",timevar="ConsensusID",idvar="SITE")
#remove date
SpAccum.Temp<-SpAccum.Temp[,-1]
SpAccum.Temp<-as.matrix(SpAccum.Temp)
SpAccum.Temp[is.na(SpAccum.Temp)]<-0 #change NAs to zero

#Prairie
SpAccum.TempPr<-subset(SummaryID.night,METHOD=="Temporary"&SEASON=="Wet"&HABITAT=="Prairie",select=c("ConsensusID","SITE","Strict.Files"))
#condense by date
SpAccum.TempPr<-aggregate(Strict.Files~SITE+ConsensusID, data=SpAccum.TempPr,sum)
#reshape to have species across the top
SpAccum.TempPr<-reshape(SpAccum.TempPr,direction="wide",timevar="ConsensusID",idvar="SITE")
#remove date
SpAccum.TempPr<-SpAccum.TempPr[,-1]
SpAccum.TempPr<-as.matrix(SpAccum.TempPr)
SpAccum.TempPr[is.na(SpAccum.TempPr)]<-0 #change NAs to zero

xc<-specaccum(SpAccum.Temp,conditioned=F)
yc<-specaccum(SpAccum.TempPr,conditioned=F)

plot.specaccum(xc,ci=1,lty=1,ci.type="polygon", ci.lty=0, ci.col=rgb(0,0,0,0.1), lwd=1,ylim=c(0,10), xlab="No. of Sites",ylab="No. of Species", main="Wet Season",cex.main=.8,cex.lab=.8,cex.axis=.8)
plot(yc,ci=1, lty=6,  ci.type="polygon", ci.lty=0, ci.col=rgb(0,0,0,0.1),  lwd=1 ,add=T)
abline(h=c(8),lty=c(1),col="dark grey");abline(v=c(4),lty=c(1),col="dark grey")
text(1.2,9.75,labels="[ B ]", font = 2,cex=.7)
#legend('bottomright', c('Pine','Prairie'), col="black", lty=c(1,6), bty='n', inset=0.025)

#number of sites to reach expected species richness
xc
yc

dev.off()
