# Supplementary material for: Mobile acoustic transects miss rare bat species: implications of survey method and spatio-temporal sampling for monitoring bats
Source: PeerJ. 2017 Nov 9;5:e3940. doi: 10.7717/peerj.3940 (PMC5682100; doi:10.7717/peerj.3940)
Supplement: Data S1 [file peerj-05-3940-s002.csv]

	DATE.12	TIME	sunset	SITE	METHOD	SEASON	HABITAT	percent.match	ConsensusID	FILES	Strict.Files	StrictTransectDate	StrictTransectDateTime
1	2015-02-04	0:00:03	2015-02-04 18:08:56	SKLA	Permanent	Dry	Pine	0	NoID	1	0	0	0
2	2015-02-04	0:02:23	2015-02-04 18:08:56	SKLA	Permanent	Dry	Pine	0.75	LABO	1	0	0	0
3	2015-02-04	0:02:46	2015-02-04 18:08:56	PIN2	Temporary	Dry	Pine	0.894736842105263	TABR	1	1	0	0
4	2015-02-04	0:03:04	2015-02-04 18:08:56	PIN2	Temporary	Dry	Pine	1	TABR	1	1	0	0
5	2015-02-04	0:03:58	2015-02-04 18:08:56	SHVA	Temporary	Dry	Prairie	0.5	EPFU	1	0	0	0
6	2015-02-04	0:05:11	2015-02-04 18:08:56	WELA	Permanent	Dry	Mangrove	1	TABR	1	1	0	0
7	2015-02-04	0:05:24	2015-02-04 18:08:56	WELA	Permanent	Dry	Mangrove	NA	NoID	1	0	0	0
8	2015-02-04	0:05:31	2015-02-04 18:08:56	MAHA	Temporary	Dry	Prairie	0.733333333333333	TABR	1	0	0	0
9	2015-02-04	0:06:04	2015-02-04 18:08:56	WELA	Permanent	Dry	Mangrove	1	EPFU	1	0	0	0
10	2015-02-04	0:06:15	2015-02-04 18:08:56	WELA	Permanent	Dry	Mangrove	0.612244897959184	TABR	1	0	0	0
11	2015-02-04	0:07:52	2015-02-04 18:08:56	WELA	Permanent	Dry	Mangrove	1	TABR	1	1	0	0
12	2015-02-04	0:09:58	2015-02-04 18:08:56	WELA	Permanent	Dry	Mangrove	0	NoID	1	0	0	0
13	2015-02-04	0:10:18	2015-02-04 18:08:56	WELA	Permanent	Dry	Mangrove	1	TABR	1	1	0	0
14	2015-02-04	0:10:45	2015-02-04 18:08:56	WELA	Permanent	Dry	Mangrove	0	NoID	1	0	0	0
15	2015-02-04	0:10:54	2015-02-04 18:08:56	L67X	Permanent	Dry	Prairie	0.714285714285714	TABR	1	0	0	0
16	2015-02-04	0:10:57	2015-02-04 18:08:56	WELA	Permanent	Dry	Mangrove	0.8	TABR	1	1	0	0
17	2015-02-04	0:11:16	2015-02-04 18:08:56	WELA	Permanent	Dry	Mangrove	0	NoID	1	0	0	0
18	2015-02-04	0:11:26	2015-02-04 18:08:56	L67X	Permanent	Dry	Prairie	0	NoID	1	0	0	0
19	2015-02-04	0:11:34	2015-02-04 18:08:56	WELA	Permanent	Dry	Mangrove	0.777777777777778	TABR	1	1	0	0
20	2015-02-04	0:11:52	2015-02-04 18:08:56	WELA	Permanent	Dry	Mangrove	0.649122807017544	TABR	1	0	0	0
21	2015-02-04	0:12:10	2015-02-04 18:08:56	WELA	Permanent	Dry	Mangrove	0.558139534883721	TABR	1	0	0	0
22	2015-02-04	0:12:18	2015-02-04 18:08:56	L67X	Permanent	Dry	Prairie	0.657894736842105	EPFU	1	0	0	0
23	2015-02-04	0:12:28	2015-02-04 18:08:56	WELA	Permanent	Dry	Mangrove	0.680851063829787	TABR	1	0	0	0
24	2015-02-04	0:12:37	2015-02-04 18:08:56	L67X	Permanent	Dry	Prairie	0.75	TABR	1	0	0	0
25	2015-02-04	0:12:46	2015-02-04 18:08:56	WELA	Permanent	Dry	Mangrove	0.7	TABR	1	0	0	0
26	2015-02-04	0:13:04	2015-02-04 18:08:56	WELA	Permanent	Dry	Mangrove	0.947368421052632	TABR	1	1	0	0
27	2015-02-04	0:13:24	2015-02-04 18:08:56	WELA	Permanent	Dry	Mangrove	1	TABR	1	1	0	0
28	2015-02-04	0:13:34	2015-02-04 18:08:56	WELA	Permanent	Dry	Mangrove	0.7	TABR	1	0	0	0
29	2015-02-04	0:13:36	2015-02-04 18:08:56	L67X	Permanent	Dry	Prairie	0	NoID	1	0	0	0
30	2015-02-04	0:13:55	2015-02-04 18:08:56	L67X	Permanent	Dry	Prairie	0	NoID	1	0	0	0
31	2015-02-04	0:14:13	2015-02-04 18:08:56	L67X	Permanent	Dry	Prairie	0	NoID	1	0	0	0
32	2015-02-04	0:14:31	2015-02-04 18:08:56	L67X	Permanent	Dry	Prairie	0	NoID	1	0	0	0
33	2015-02-04	0:14:40	2015-02-04 18:08:56	L67X	Permanent	Dry	Prairie	0	NoID	1	0	0	0
34	2015-02-04	0:14:58	2015-02-04 18:08:56	L67X	Permanent	Dry	Prairie	0	NoID	1	0	0	0
35	2015-02-04	0:15:17	2015-02-04 18:08:56	L67X	Permanent	Dry	Prairie	NA	NoID	1	0	0	0
36	2015-02-04	0:15:25	2015-02-04 18:08:56	L67X	Permanent	Dry	Prairie	0	NoID	1	0	0	0
37	2015-02-04	0:15:29	2015-02-04 18:08:56	WELA	Permanent	Dry	Mangrove	NA	NoID	1	0	0	0
38	2015-02-04	0:15:44	2015-02-04 18:08:56	L67X	Permanent	Dry	Prairie	0	NoID	1	0	0	0
39	2015-02-04	0:15:58	2015-02-04 18:08:56	WELA	Permanent	Dry	Mangrove	0.666666666666667	TABR	1	0	0	0
40	2015-02-04	0:16:41	2015-02-04 18:08:56	WELA	Permanent	Dry	Mangrove	0.795454545454545	TABR	1	1	0	0
41	2015-02-04	0:17:00	2015-02-04 18:08:56	WELA	Permanent	Dry	Mangrove	0.821428571428571	TABR	1	1	0	0
42	2015-02-04	0:17:18	2015-02-04 18:08:56	WELA	Permanent	Dry	Mangrove	0.679245283018868	TABR	1	0	0	0
43	2015-02-04	0:17:37	2015-02-04 18:08:56	WELA	Permanent	Dry	Mangrove	0.653846153846154	TABR	1	0	0	0
44	2015-02-04	0:18:05	2015-02-04 18:08:56	WELA	Permanent	Dry	Mangrove	NA	NoID	1	0	0	0
45	2015-02-04	0:18:12	2015-02-04 18:08:56	WELA	Permanent	Dry	Mangrove	NA	NoID	1	0	0	0
46	2015-02-04	0:18:38	2015-02-04 18:08:56	SKLA	Permanent	Dry	Pine	0.666666666666667	EPFU	1	0	0	0
47	2015-02-04	0:21:52	2015-02-04 18:08:56	SKLA	Permanent	Dry	Pine	0.95	TABR	1	1	0	0
48	2015-02-04	0:22:57	2015-02-04 18:08:56	SKLA	Permanent	Dry	Pine	0.607142857142857	TABR	1	0	0	0
49	2015-02-04	0:23:41	2015-02-04 18:08:56	PIN2	Temporary	Dry	Pine	NA	NoID	1	0	0	0
50	2015-02-04	0:25:53	2015-02-04 18:08:56	L67X	Permanent	Dry	Prairie	0.722222222222222	EPFU	1	0	0	0
51	2015-02-04	0:27:11	2015-02-04 18:08:56	PAHA	Temporary	Dry	Prairie	0	NoID	1	0	0	0
52	2015-02-04	0:27:30	2015-02-04 18:08:56	PAHA	Temporary	Dry	Prairie	0.6	EPFU	1	0	0	0
53	2015-02-04	0:27:52	2015-02-04 18:08:56	PIN6	Temporary	Dry	Pine	0.75	EPFU	1	1	0	0
54	2015-02-04	0:30:04	2015-02-04 18:08:56	SKLA	Permanent	Dry	Pine	0	NoID	1	0	0	0
55	2015-02-04	0:32:24	2015-02-04 18:08:56	PIN6	Temporary	Dry	Pine	1	TABR	1	0	0	0
56	2015-02-04	0:32:38	2015-02-04 18:08:56	L67X	Permanent	Dry	Prairie	0.630434782608696	EPFU	1	0	0	0
57	2015-02-04	0:32:57	2015-02-04 18:08:56	L67X	Permanent	Dry	Prairie	0	NoID	1	0	0	0
58	2015-02-04	0:33:39	2015-02-04 18:08:56	SKLA	Permanent	Dry	Pine	0.875	TABR	1	1	0	0
59	2015-02-04	0:34:18	2015-02-04 18:08:56	L67X	Permanent	Dry	Prairie	0.666666666666667	EPFU	1	0	0	0
60	2015-02-04	0:34:26	2015-02-04 18:08:56	L67X	Permanent	Dry	Prairie	0	NoID	1	0	0	0
61	2015-02-04	0:35:06	2015-02-04 18:08:56	MAHA	Temporary	Dry	Prairie	0.48	LAIN	1	0	0	0
62	2015-02-04	0:36:03	2015-02-04 18:08:56	PIN6	Temporary	Dry	Pine	0.780487804878049	EPFU	1	1	0	0
63	2015-02-04	0:36:52	2015-02-04 18:08:56	SKLA	Permanent	Dry	Pine	0.941176470588235	TABR	1	1	0	0
64	2015-02-04	0:37:02	2015-02-04 18:08:56	MAHA	Temporary	Dry	Prairie	NA	NoID	1	0	0	0
65	2015-02-04	0:37:09	2015-02-04 18:08:56	MAHA	Temporary	Dry	Prairie	0.931034482758621	TABR	1	1	0	0
66	2015-02-04	0:39:55	2015-02-04 18:08:56	L67X	Permanent	Dry	Prairie	0	NoID	1	0	0	0
67	2015-02-04	0:40:04	2015-02-04 18:08:56	SHVA	Temporary	Dry	Prairie	0.52	EPFU	1	0	0	0
68	2015-02-04	0:40:16	2015-02-04 18:08:56	L67X	Permanent	Dry	Prairie	0.627906976744186	TABR	1	0	0	0
69	2015-02-04	0:47:16	2015-02-04 18:08:56	SKLA	Permanent	Dry	Pine	0.588235294117647	EPFU	1	0	0	0
70	2015-02-04	0:47:16	2015-02-04 18:08:56	WELA	Permanent	Dry	Mangrove	0	NoID	1	0	0	0
71	2015-02-04	0:49:05	2015-02-04 18:08:56	L67X	Permanent	Dry	Prairie	0.888888888888889	TABR	1	1	0	0
72	2015-02-04	0:50:51	2015-02-04 18:08:56	PIN6	Temporary	Dry	Pine	0.75	TABR	1	0	0	0
73	2015-02-04	0:51:07	2015-02-04 18:08:56	PIN6	Temporary	Dry	Pine	0.947368421052632	TABR	1	1	0	0
74	2015-02-04	0:51:37	2015-02-04 18:08:56	L67X	Permanent	Dry	Prairie	0.928571428571429	TABR	1	1	0	0
75	2015-02-04	0:53:16	2015-02-04 18:08:56	PAHA	Temporary	Dry	Prairie	0	NoID	1	0	0	0
76	2015-02-04	0:53:34	2015-02-04 18:08:56	PAHA	Temporary	Dry	Prairie	0	NoID	1	0	0	0
77	2015-02-04	0:53:46	2015-02-04 18:08:56	L67X	Permanent	Dry	Prairie	0.580645161290323	TABR	1	0	0	0
78	2015-02-04	0:54:05	2015-02-04 18:08:56	L67X	Permanent	Dry	Prairie	1	TABR	1	0	0	0
79	2015-02-04	0:54:23	2015-02-04 18:08:56	L67X	Permanent	Dry	Prairie	0	NoID	1	0	0	0
80	2015-02-04	0:54:42	2015-02-04 18:08:56	L67X	Permanent	Dry	Prairie	0.666666666666667	TABR	1	0	0	0
81	2015-02-04	0:55:02	2015-02-04 18:08:56	L67X	Permanent	Dry	Prairie	0.8	TABR	1	1	0	0
82	2015-02-04	0:59:41	2015-02-04 18:08:56	L67X	Permanent	Dry	Prairie	0	NoID	1	0	0	0
83	2015-02-04	1:00:11	2015-02-04 18:08:56	PIN6	Temporary	Dry	Pine	0.8	EPFU	1	1	0	0
84	2015-02-04	1:05:03	2015-02-04 18:08:56	L67X	Permanent	Dry	Prairie	0	NoID	1	0	0	0
85	2015-02-04	1:05:32	2015-02-04 18:08:56	L67X	Permanent	Dry	Prairie	0.585714285714286	EPFU	1	0	0	0
86	2015-02-04	1:05:51	2015-02-04 18:08:56	L67X	Permanent	Dry	Prairie	0.666666666666667	TABR	1	0	0	0
87	2015-02-04	1:07:22	2015-02-04 18:08:56	WELA	Permanent	Dry	Mangrove	0.723404255319149	TABR	1	0	0	0
88	2015-02-04	1:08:03	2015-02-04 18:08:56	WELA	Permanent	Dry	Mangrove	0.787878787878788	TABR	1	1	0	0
89	2015-02-04	1:08:43	2015-02-04 18:08:56	SHVA	Temporary	Dry	Prairie	NA	NoID	1	0	0	0
90	2015-02-04	1:09:50	2015-02-04 18:08:56	L67X	Permanent	Dry	Prairie	0.947368421052632	TABR	1	1	0	0
91	2015-02-04	1:10:43	2015-02-04 18:08:56	L67X	Permanent	Dry	Prairie	1	TABR	1	0	0	0
92	2015-02-04	1:11:11	2015-02-04 18:08:56	L67X	Permanent	Dry	Prairie	NA	NoID	1	0	0	0
93	2015-02-04	1:13:11	2015-02-04 18:08:56	SKLA	Permanent	Dry	Pine	0.6	EPFU	1	0	0	0
94	2015-02-04	1:13:32	2015-02-04 18:08:56	SKLA	Permanent	Dry	Pine	0.636363636363636	EPFU	1	0	0	0
95	2015-02-04	1:13:44	2015-02-04 18:08:56	SKLA	Permanent	Dry	Pine	0.666666666666667	EPFU	1	0	0	0
96	2015-02-04	1:15:40	2015-02-04 18:08:56	WELA	Permanent	Dry	Mangrove	0.857142857142857	TABR	1	1	0	0
97	2015-02-04	1:16:00	2015-02-04 18:08:56	WELA	Permanent	Dry	Mangrove	0.636363636363636	TABR	1	0	0	0
98	2015-02-04	1:17:19	2015-02-04 18:08:56	SKLA	Permanent	Dry	Pine	0.6	EPFU	1	0	0	0
99	2015-02-04	1:17:40	2015-02-04 18:08:56	L67X	Permanent	Dry	Prairie	0.764705882352941	TABR	1	1	0	0
100	2015-02-04	1:18:54	2015-02-04 18:08:56	SKLA	Permanent	Dry	Pine	0.777777777777778	LABO	1	1	0	0
101	2015-02-04	1:24:47	2015-02-04 18:08:56	WELA	Permanent	Dry	Mangrove	0.586206896551724	LABO	1	0	0	0
102	2015-02-04	1:29:17	2015-02-04 18:08:56	L67X	Permanent	Dry	Prairie	0.65625	TABR	1	0	0	0
103	2015-02-04	1:29:58	2015-02-04 18:08:56	SKLA	Permanent	Dry	Pine	0.671052631578947	EPFU	1	0	0	0
104	2015-02-04	1:30:17	2015-02-04 18:08:56	SKLA	Permanent	Dry	Pine	0	NoID	1	0	0	0
105	2015-02-04	1:30:22	2015-02-04 18:08:56	L67X	Permanent	Dry	Prairie	0	NoID	1	0	0	0
106	2015-02-04	1:30:35	2015-02-04 18:08:56	SKLA	Permanent	Dry	Pine	0.5	TABR	1	0	0	0
107	2015-02-04	1:30:54	2015-02-04 18:08:56	L67X	Permanent	Dry	Prairie	0	NoID	1	0	0	0
108	2015-02-04	1:30:59	2015-02-04 18:08:56	SKLA	Permanent	Dry	Pine	NA	NoID	1	0	0	0
109	2015-02-04	1:32:52	2015-02-04 18:08:56	PIN6	Temporary	Dry	Pine	1	TABR	1	0	0	0
110	2015-02-04	1:33:29	2015-02-04 18:08:56	SKLA	Permanent	Dry	Pine	1	EPFU	1	0	0	0
111	2015-02-04	1:33:41	2015-02-04 18:08:56	SKLA	Permanent	Dry	Pine	0.681818181818182	EPFU	1	0	0	0
112	2015-02-04	1:34:38	2015-02-04 18:08:56	SKLA	Permanent	Dry	Pine	0.6875	EPFU	1	0	0	0
113	2015-02-04	1:34:56	2015-02-04 18:08:56	WELA	Permanent	Dry	Mangrove	0.666666666666667	EPFU	1	0	0	0
114	2015-02-04	1:36:43	2015-02-04 18:08:56	SKLA	Permanent	Dry	Pine	NA	NoID	1	0	0	0
115	2015-02-04	1:37:20	2015-02-04 18:08:56	WELA	Permanent	Dry	Mangrove	0	NoID	1	0	0	0
116	2015-02-04	1:39:39	2015-02-04 18:08:56	SKLA	Permanent	Dry	Pine	0.578947368421053	EPFU	1	0	0	0
117	2015-02-04	1:41:08	2015-02-04 18:08:56	SKLA	Permanent	Dry	Pine	0.821428571428571	EPFU	1	1	0	0
118	2015-02-04	1:42:59	2015-02-04 18:08:56	WELA	Permanent	Dry	Mangrove	0	NoID	1	0	0	0
119	2015-02-04	1:43:09	2015-02-04 18:08:56	WELA	Permanent	Dry	Mangrove	0.744186046511628	TABR	1	0	0	0
120	2015-02-04	1:43:27	2015-02-04 18:08:56	WELA	Permanent	Dry	Mangrove	1	TABR	1	0	0	0
121	2015-02-04	1:44:06	2015-02-04 18:08:56	WELA	Permanent	Dry	Mangrove	0.806451612903226	TABR	1	1	0	0
122	2015-02-04	1:44:25	2015-02-04 18:08:56	WELA	Permanent	Dry	Mangrove	0.958333333333333	TABR	1	1	0	0
123	2015-02-04	1:45:03	2015-02-04 18:08:56	WELA	Permanent	Dry	Mangrove	1	TABR	1	1	0	0
124	2015-02-04	1:45:41	2015-02-04 18:08:56	PIN1	Temporary	Dry	Pine	NA	NoID	1	0	0	0
125	2015-02-04	1:46:24	2015-02-04 18:08:56	MAHA	Temporary	Dry	Prairie	0.851851851851852	TABR	1	1	0	0
126	2015-02-04	1:48:27	2015-02-04 18:08:56	L67X	Permanent	Dry	Prairie	0.666666666666667	TABR	1	0	0	0
127	2015-02-04	1:48:27	2015-02-04 18:08:56	SKLA	Permanent	Dry	Pine	0.666666666666667	TABR	1	0	0	0
128	2015-02-04	1:49:15	2015-02-04 18:08:56	SHVA	Temporary	Dry	Prairie	NA	NoID	1	0	0	0
129	2015-02-04	1:49:34	2015-02-04 18:08:56	SKLA	Permanent	Dry	Pine	0.625	EPFU	1	0	0	0
130	2015-02-04	1:51:32	2015-02-04 18:08:56	WELA	Permanent	Dry	Mangrove	1	TABR	1	0	0	0
131	2015-02-04	1:53:51	2015-02-04 18:08:56	MAHA	Temporary	Dry	Prairie	0.875	TABR	1	1	0	0
132	2015-02-04	1:57:14	2015-02-04 18:08:56	PIN1	Temporary	Dry	Pine	0.666666666666667	TABR	1	0	0	0
133	2015-02-04	1:58:39	2015-02-04 18:08:56	L67X	Permanent	Dry	Prairie	1	TABR	1	0	0	0
134	2015-02-04	1:58:56	2015-02-04 18:08:56	L67X	Permanent	Dry	Prairie	0	NoID	1	0	0	0
225	2015-02-04	17:41:34	2015-02-04 18:08:56	WELA	Permanent	Dry	Mangrove	0.588235294117647	LABO	1	0	0	0
226	2015-02-04	17:41:43	2015-02-04 18:08:56	WELA	Permanent	Dry	Mangrove	0.631578947368421	LABO	1	0	0	0
227	2015-02-04	17:42:09	2015-02-04 18:08:56	WELA	Permanent	Dry	Mangrove	0.3	LAIN	1	0	0	0
228	2015-02-04	17:42:18	2015-02-04 18:08:56	WELA	Permanent	Dry	Mangrove	0.75	LABO	1	0	0	0
229	2015-02-04	17:42:40	2015-02-04 18:08:56	WELA	Permanent	Dry	Mangrove	0.333333333333333	LAIN	1	0	0	0
230	2015-02-04	17:43:41	2015-02-04 18:08:56	L67X	Permanent	Dry	Prairie	1	EUFL	1	1	0	0
231	2015-02-04	17:44:53	2015-02-04 18:08:56	WELA	Permanent	Dry	Mangrove	0.8	LABO	1	1	0	0
232	2015-02-04	18:05:41	2015-02-04 18:08:56	PIN1	Temporary	Dry	Pine	NA	NoID	1	0	0	0
233	2015-02-04	18:36:34	2015-02-04 18:08:56	SKLA	Permanent	Dry	Pine	1	TABR	1	0	0	0
234	2015-02-04	18:40:40	2015-02-04 18:08:56	SKLA	Permanent	Dry	Pine	0.807692307692308	LABO	1	1	0	0
235	2015-02-04	18:41:38	2015-02-04 18:08:56	SKLA	Permanent	Dry	Pine	NA	NoID	1	0	0	0
236	2015-02-04	18:41:46	2015-02-04 18:08:56	SKLA	Permanent	Dry	Pine	1	TABR	1	1	0	0
237	2015-02-04	18:43:58	2015-02-04 18:08:56	WELA	Permanent	Dry	Mangrove	0.54320987654321	NYHU	1	0	0	0
238	2015-02-04	18:44:16	2015-02-04 18:08:56	WELA	Permanent	Dry	Mangrove	0.75	LABO	1	0	0	0
239	2015-02-04	18:45:09	2015-02-04 18:08:56	WELA	Permanent	Dry	Mangrove	1	NYHU	1	0	0	0
240	2015-02-04	18:45:17	2015-02-04 18:08:56	WELA	Permanent	Dry	Mangrove	0.51304347826087	LABO	1	0	0	0
241	2015-02-04	18:46:15	2015-02-04 18:08:56	PIN1	Temporary	Dry	Pine	0.410714285714286	LABO	1	0	0	0
242	2015-02-04	18:48:42	2015-02-04 18:08:56	WELA	Permanent	Dry	Mangrove	0.470588235294118	LABO	1	0	0	0
243	2015-02-04	18:49:13	2015-02-04 18:08:56	PIN1	Temporary	Dry	Pine	0.5	LABO	1	0	0	0
244	2015-02-04	18:50:18	2015-02-04 18:08:56	SKLA	Permanent	Dry	Pine	NA	NoID	1	0	0	0
245	2015-02-04	18:51:20	2015-02-04 18:08:56	WELA	Permanent	Dry	Mangrove	0.941176470588235	TABR	1	1	0	0
246	2015-02-04	18:53:12	2015-02-04 18:08:56	PIN1	Temporary	Dry	Pine	1	TABR	1	1	0	0
247	2015-02-04	18:53:17	2015-02-04 18:08:56	SKLA	Permanent	Dry	Pine	0.75	NYHU	1	1	0	0
248	2015-02-04	18:53:30	2015-02-04 18:08:56	SKLA	Permanent	Dry	Pine	0.549019607843137	NYHU	1	0	0	0
249	2015-02-04	18:53:49	2015-02-04 18:08:56	SKLA	Permanent	Dry	Pine	0.571428571428571	LABO	1	0	0	0
250	2015-02-04	18:54:01	2015-02-04 18:08:56	SKLA	Permanent	Dry	Pine	0.625	LABO	1	0	0	0
251	2015-02-04	18:54:17	2015-02-04 18:08:56	SKLA	Permanent	Dry	Pine	1	TABR	1	0	0	0
252	2015-02-04	18:55:28	2015-02-04 18:08:56	SKLA	Permanent	Dry	Pine	0.666666666666667	NYHU	1	0	0	0
253	2015-02-04	18:55:37	2015-02-04 18:08:56	SKLA	Permanent	Dry	Pine	0.695652173913043	NYHU	1	0	0	0
254	2015-02-04	18:55:47	2015-02-04 18:08:56	SKLA	Permanent	Dry	Pine	0.475409836065574	LABO	1	0	0	0
255	2015-02-04	18:56:04	2015-02-04 18:08:56	SKLA	Permanent	Dry	Pine	0.410958904109589	NYHU	1	0	0	0
256	2015-02-04	18:56:24	2015-02-04 18:08:56	SKLA	Permanent	Dry	Pine	0.434782608695652	LABO	1	0	0	0
257	2015-02-04	18:56:38	2015-02-04 18:08:56	SKLA	Permanent	Dry	Pine	0.8	TABR	1	1	0	0
258	2015-02-04	18:57:41	2015-02-04 18:08:56	SKLA	Permanent	Dry	Pine	0	NoID	1	0	0	0
259	2015-02-04	18:57:42	2015-02-04 18:08:56	WELA	Permanent	Dry	Mangrove	0.56	NYHU	1	0	0	0
260	2015-02-04	18:58:25	2015-02-04 18:08:56	SKLA	Permanent	Dry	Pine	1	MOMO	1	0	0	0
261	2015-02-04	18:59:16	2015-02-04 18:08:56	SKLA	Permanent	Dry	Pine	0	NoID	1	0	0	0
262	2015-02-04	18:59:28	2015-02-04 18:08:56	SKLA	Permanent	Dry	Pine	0.8	MOMO	1	1	0	0
263	2015-02-04	18:59:59	2015-02-04 18:08:56	SKLA	Permanent	Dry	Pine	0.473684210526316	NYHU	1	0	0	0
264	2015-02-04	19:00:21	2015-02-04 18:08:56	SKLA	Permanent	Dry	Pine	0.714285714285714	NYHU	1	0	0	0
265	2015-02-04	19:00:30	2015-02-04 18:08:56	SKLA	Permanent	Dry	Pine	0.666666666666667	NYHU	1	0	0	0
266	2015-02-04	19:00:42	2015-02-04 18:08:56	L67X	Permanent	Dry	Prairie	0	NoID	1	0	0	0
267	2015-02-04	19:00:45	2015-02-04 18:08:56	PIN1	Temporary	Dry	Pine	0.461538461538462	LABO	1	0	0	0
268	2015-02-04	19:01:03	2015-02-04 18:08:56	SKLA	Permanent	Dry	Pine	0.8	NYHU	1	1	0	0
269	2015-02-04	19:01:15	2015-02-04 18:08:56	SKLA	Permanent	Dry	Pine	0.857142857142857	NYHU	1	1	0	0
270	2015-02-04	19:01:15	2015-02-04 18:08:56	WELA	Permanent	Dry	Mangrove	0.571428571428571	TABR	1	0	0	0
271	2015-02-04	19:01:24	2015-02-04 18:08:56	SKLA	Permanent	Dry	Pine	0.531645569620253	NYHU	1	0	0	0
272	2015-02-04	19:01:43	2015-02-04 18:08:56	MAHA	Temporary	Dry	Prairie	0.6	LABO	1	0	0	0
273	2015-02-04	19:01:43	2015-02-04 18:08:56	SKLA	Permanent	Dry	Pine	0.666666666666667	NYHU	1	0	0	0
274	2015-02-04	19:01:52	2015-02-04 18:08:56	L67X	Permanent	Dry	Prairie	0.72	EPFU	1	0	0	0
275	2015-02-04	19:02:02	2015-02-04 18:08:56	SKLA	Permanent	Dry	Pine	0.518518518518518	NYHU	1	0	0	0
276	2015-02-04	19:02:04	2015-02-04 18:08:56	WELA	Permanent	Dry	Mangrove	0.666666666666667	LABO	1	0	0	0
277	2015-02-04	19:02:15	2015-02-04 18:08:56	PIN6	Temporary	Dry	Pine	0.8	LABO	1	1	0	0
278	2015-02-04	19:02:17	2015-02-04 18:08:56	SKLA	Permanent	Dry	Pine	0.666666666666667	NYHU	1	0	0	0
279	2015-02-04	19:02:21	2015-02-04 18:08:56	WELA	Permanent	Dry	Mangrove	0.628571428571429	LABO	1	0	0	0
280	2015-02-04	19:02:26	2015-02-04 18:08:56	SKLA	Permanent	Dry	Pine	0.33695652173913	NYHU	1	0	0	0
281	2015-02-04	19:02:33	2015-02-04 18:08:56	L67X	Permanent	Dry	Prairie	0	NoID	1	0	0	0
282	2015-02-04	19:02:40	2015-02-04 18:08:56	WELA	Permanent	Dry	Mangrove	0.5	NYHU	1	0	0	0
283	2015-02-04	19:02:45	2015-02-04 18:08:56	SKLA	Permanent	Dry	Pine	0	NoID	1	0	0	0
284	2015-02-04	19:03:04	2015-02-04 18:08:56	SKLA	Permanent	Dry	Pine	0	NoID	1	0	0	0
285	2015-02-04	19:03:23	2015-02-04 18:08:56	SKLA	Permanent	Dry	Pine	0.785714285714286	TABR	1	1	0	0
286	2015-02-04	19:03:25	2015-02-04 18:08:56	WELA	Permanent	Dry	Mangrove	0.54	LABO	1	0	0	0
287	2015-02-04	19:03:28	2015-02-04 18:08:56	L67X	Permanent	Dry	Prairie	0	NoID	1	0	0	0
288	2015-02-04	19:03:43	2015-02-04 18:08:56	WELA	Permanent	Dry	Mangrove	0.520833333333333	LABO	1	0	0	0
289	2015-02-04	19:03:48	2015-02-04 18:08:56	L67X	Permanent	Dry	Prairie	NA	NoID	1	0	0	0
290	2015-02-04	19:04:12	2015-02-04 18:08:56	L67X	Permanent	Dry	Prairie	0.866666666666667	TABR	1	1	0	0
291	2015-02-04	19:04:32	2015-02-04 18:08:56	WELA	Permanent	Dry	Mangrove	0.8	LABO	1	1	0	0
292	2015-02-04	19:05:06	2015-02-04 18:08:56	SKLA	Permanent	Dry	Pine	0.684210526315789	TABR	1	0	0	0
293	2015-02-04	19:05:51	2015-02-04 18:08:56	L67X	Permanent	Dry	Prairie	0.846153846153846	TABR	1	1	0	0
294	2015-02-04	19:06:18	2015-02-04 18:08:56	WELA	Permanent	Dry	Mangrove	1	LABO	1	0	0	0
295	2015-02-04	19:07:04	2015-02-04 18:08:56	L67X	Permanent	Dry	Prairie	0.666666666666667	EPFU	1	0	0	0
296	2015-02-04	19:07:22	2015-02-04 18:08:56	L67X	Permanent	Dry	Prairie	1	TABR	1	0	0	0
297	2015-02-04	19:07:25	2015-02-04 18:08:56	WELA	Permanent	Dry	Mangrove	0.357142857142857	NYHU	1	0	0	0
298	2015-02-04	19:07:29	2015-02-04 18:08:56	L67X	Permanent	Dry	Prairie	0.8125	EPFU	1	1	0	0
299	2015-02-04	19:08:05	2015-02-04 18:08:56	SKLA	Permanent	Dry	Pine	0	NoID	1	0	0	0
300	2015-02-04	19:08:14	2015-02-04 18:08:56	L67X	Permanent	Dry	Prairie	0	NoID	1	0	0	0
301	2015-02-04	19:08:24	2015-02-04 18:08:56	SKLA	Permanent	Dry	Pine	0	NoID	1	0	0	0
302	2015-02-04	19:08:33	2015-02-04 18:08:56	L67X	Permanent	Dry	Prairie	0	NoID	1	0	0	0
303	2015-02-04	19:08:49	2015-02-04 18:08:56	L67X	Permanent	Dry	Prairie	0.833333333333333	TABR	1	1	0	0
304	2015-02-04	19:08:50	2015-02-04 18:08:56	SKLA	Permanent	Dry	Pine	0.575	EPFU	1	0	0	0
305	2015-02-04	19:09:10	2015-02-04 18:08:56	SKLA	Permanent	Dry	Pine	0	NoID	1	0	0	0
306	2015-02-04	19:09:24	2015-02-04 18:08:56	L67X	Permanent	Dry	Prairie	0	NoID	1	0	0	0
307	2015-02-04	19:09:36	2015-02-04 18:08:56	SKLA	Permanent	Dry	Pine	0.615384615384615	EPFU	1	0	0	0
308	2015-02-04	19:09:56	2015-02-04 18:08:56	SKLA	Permanent	Dry	Pine	0.5	NYHU	1	0	0	0
309	2015-02-04	19:10:08	2015-02-04 18:08:56	SKLA	Permanent	Dry	Pine	0.5	NYHU	1	0	0	0
310	2015-02-04	19:10:28	2015-02-04 18:08:56	SKLA	Permanent	Dry	Pine	0	NoID	1	0	0	0
311	2015-02-04	19:10:37	2015-02-04 18:08:56	L67X	Permanent	Dry	Prairie	0	NoID	1	0	0	0
312	2015-02-04	19:10:39	2015-02-04 18:08:56	SKLA	Permanent	Dry	Pine	0.545454545454545	LABO	1	0	0	0
313	2015-02-04	19:10:56	2015-02-04 18:08:56	L67X	Permanent	Dry	Prairie	0	NoID	1	0	0	0
314	2015-02-04	19:11:01	2015-02-04 18:08:56	SKLA	Permanent	Dry	Pine	0.345454545454545	LABO	1	0	0	0
315	2015-02-04	19:11:12	2015-02-04 18:08:56	WELA	Permanent	Dry	Mangrove	0.523809523809524	LABO	1	0	0	0
316	2015-02-04	19:11:20	2015-02-04 18:08:56	SKLA	Permanent	Dry	Pine	0	NoID	1	0	0	0
317	2015-02-04	19:11:39	2015-02-04 18:08:56	SKLA	Permanent	Dry	Pine	0	NoID	1	0	0	0
318	2015-02-04	19:11:46	2015-02-04 18:08:56	L67X	Permanent	Dry	Prairie	0.64	TABR	1	0	0	0
319	2015-02-04	19:11:56	2015-02-04 18:08:56	SKLA	Permanent	Dry	Pine	0	NoID	1	0	0	0
320	2015-02-04	19:12:08	2015-02-04 18:08:56	WELA	Permanent	Dry	Mangrove	0.54	LABO	1	0	0	0
321	2015-02-04	19:12:15	2015-02-04 18:08:56	SKLA	Permanent	Dry	Pine	0	NoID	1	0	0	0
322	2015-02-04	19:12:34	2015-02-04 18:08:56	SKLA	Permanent	Dry	Pine	0	NoID	1	0	0	0
323	2015-02-04	19:12:36	2015-02-04 18:08:56	L67X	Permanent	Dry	Prairie	0.666666666666667	TABR	1	0	0	0
324	2015-02-04	19:12:48	2015-02-04 18:08:56	SKLA	Permanent	Dry	Pine	0.19047619047619	LAIN	1	0	0	0
325	2015-02-04	19:13:02	2015-02-04 18:08:56	SKLA	Permanent	Dry	Pine	0	NoID	1	0	0	0
326	2015-02-04	19:13:22	2015-02-04 18:08:56	SKLA	Permanent	Dry	Pine	0	NoID	1	0	0	0
327	2015-02-04	19:13:28	2015-02-04 18:08:56	L67X	Permanent	Dry	Prairie	0	NoID	1	0	0	0
328	2015-02-04	19:13:31	2015-02-04 18:08:56	SKLA	Permanent	Dry	Pine	0	NoID	1	0	0	0
329	2015-02-04	19:13:50	2015-02-04 18:08:56	SKLA	Permanent	Dry	Pine	1	TABR	1	0	0	0
330	2015-02-04	19:13:59	2015-02-04 18:08:56	SKLA	Permanent	Dry	Pine	1	EPFU	1	0	0	0
331	2015-02-04	19:14:06	2015-02-04 18:08:56	SKLA	Permanent	Dry	Pine	0	NoID	1	0	0	0
332	2015-02-04	19:14:10	2015-02-04 18:08:56	L67X	Permanent	Dry	Prairie	0	NoID	1	0	0	0
333	2015-02-04	19:14:17	2015-02-04 18:08:56	SKLA	Permanent	Dry	Pine	0.833333333333333	TABR	1	1	0	0
334	2015-02-04	19:14:30	2015-02-04 18:08:56	SKLA	Permanent	Dry	Pine	0	NoID	1	0	0	0
335	2015-02-04	19:14:44	2015-02-04 18:08:56	L67X	Permanent	Dry	Prairie	0	NoID	1	0	0	0
336	2015-02-04	19:14:49	2015-02-04 18:08:56	SKLA	Permanent	Dry	Pine	0.245283018867925	LABO	1	0	0	0
337	2015-02-04	19:15:01	2015-02-04 18:08:56	SKLA	Permanent	Dry	Pine	0.3	LAIN	1	0	0	0
338	2015-02-04	19:15:03	2015-02-04 18:08:56	L67X	Permanent	Dry	Prairie	0	NoID	1	0	0	0
339	2015-02-04	19:15:17	2015-02-04 18:08:56	SKLA	Permanent	Dry	Pine	0.607142857142857	EPFU	1	0	0	0
340	2015-02-04	19:15:20	2015-02-04 18:08:56	PIN6	Temporary	Dry	Pine	0.666666666666667	LABO	1	0	0	0
341	2015-02-04	19:15:22	2015-02-04 18:08:56	L67X	Permanent	Dry	Prairie	0.810344827586207	EPFU	1	1	0	0
342	2015-02-04	19:15:36	2015-02-04 18:08:56	SKLA	Permanent	Dry	Pine	0	NoID	1	0	0	0
343	2015-02-04	19:15:39	2015-02-04 18:08:56	L67X	Permanent	Dry	Prairie	0.714285714285714	EPFU	1	0	0	0
344	2015-02-04	19:15:58	2015-02-04 18:08:56	L67X	Permanent	Dry	Prairie	0.730769230769231	EPFU	1	0	0	0
345	2015-02-04	19:15:58	2015-02-04 18:08:56	WELA	Permanent	Dry	Mangrove	0.821428571428571	LABO	1	1	0	0
346	2015-02-04	19:16:08	2015-02-04 18:08:56	L67X	Permanent	Dry	Prairie	1	EPFU	1	0	0	0
347	2015-02-04	19:16:12	2015-02-04 18:08:56	PAHA	Temporary	Dry	Prairie	0	NoID	1	0	0	0
348	2015-02-04	19:16:17	2015-02-04 18:08:56	WELA	Permanent	Dry	Mangrove	0.851351351351351	LABO	1	1	0	0
349	2015-02-04	19:16:20	2015-02-04 18:08:56	SKLA	Permanent	Dry	Pine	0.409090909090909	LAIN	1	0	0	0
350	2015-02-04	19:16:30	2015-02-04 18:08:56	PAHA	Temporary	Dry	Prairie	NA	NoID	1	0	0	0
351	2015-02-04	19:16:31	2015-02-04 18:08:56	L67X	Permanent	Dry	Prairie	0	NoID	1	0	0	0
352	2015-02-04	19:16:36	2015-02-04 18:08:56	WELA	Permanent	Dry	Mangrove	0.68	LABO	1	0	0	0
353	2015-02-04	19:16:39	2015-02-04 18:08:56	SKLA	Permanent	Dry	Pine	0.433333333333333	LABO	1	0	0	0
354	2015-02-04	19:16:45	2015-02-04 18:08:56	L67X	Permanent	Dry	Prairie	0.814814814814815	EPFU	1	1	0	0
355	2015-02-04	19:16:56	2015-02-04 18:08:56	SKLA	Permanent	Dry	Pine	0	NoID	1	0	0	0
356	2015-02-04	19:17:01	2015-02-04 18:08:56	WELA	Permanent	Dry	Mangrove	0.714285714285714	LABO	1	0	0	0
357	2015-02-04	19:17:09	2015-02-04 18:08:56	PIN1	Temporary	Dry	Pine	0	NoID	1	0	0	0
358	2015-02-04	19:17:11	2015-02-04 18:08:56	WELA	Permanent	Dry	Mangrove	0.652173913043478	LABO	1	0	0	0
359	2015-02-04	19:17:14	2015-02-04 18:08:56	L67X	Permanent	Dry	Prairie	0.704545454545455	EPFU	1	0	0	0
360	2015-02-04	19:17:15	2015-02-04 18:08:56	SKLA	Permanent	Dry	Pine	0.833333333333333	TABR	1	1	0	0
361	2015-02-04	19:17:23	2015-02-04 18:08:56	PIN1	Temporary	Dry	Pine	0.529411764705882	LABO	1	0	0	0
362	2015-02-04	19:17:27	2015-02-04 18:08:56	PAHA	Temporary	Dry	Prairie	NA	NoID	1	0	0	0
363	2015-02-04	19:17:32	2015-02-04 18:08:56	L67X	Permanent	Dry	Prairie	0.935483870967742	EPFU	1	1	0	0
364	2015-02-04	19:17:42	2015-02-04 18:08:56	WELA	Permanent	Dry	Mangrove	0.525	LABO	1	0	0	0
365	2015-02-04	19:17:46	2015-02-04 18:08:56	L67X	Permanent	Dry	Prairie	0	NoID	1	0	0	0
366	2015-02-04	19:17:57	2015-02-04 18:08:56	L67X	Permanent	Dry	Prairie	0.8	EPFU	1	1	0	0
367	2015-02-04	19:18:15	2015-02-04 18:08:56	L67X	Permanent	Dry	Prairie	0.743589743589744	EPFU	1	0	0	0
368	2015-02-04	19:18:34	2015-02-04 18:08:56	L67X	Permanent	Dry	Prairie	0	NoID	1	0	0	0
369	2015-02-04	19:18:40	2015-02-04 18:08:56	SKLA	Permanent	Dry	Pine	0.52	LABO	1	0	0	0
370	2015-02-04	19:18:51	2015-02-04 18:08:56	SKLA	Permanent	Dry	Pine	0.444444444444444	LAIN	1	0	0	0
371	2015-02-04	19:19:03	2015-02-04 18:08:56	PIN2	Temporary	Dry	Pine	1	TABR	1	0	0	0
372	2015-02-04	19:19:04	2015-02-04 18:08:56	SKLA	Permanent	Dry	Pine	0	NoID	1	0	0	0
373	2015-02-04	19:19:13	2015-02-04 18:08:56	SKLA	Permanent	Dry	Pine	0.6	TABR	1	0	0	0
374	2015-02-04	19:19:21	2015-02-04 18:08:56	SKLA	Permanent	Dry	Pine	0	NoID	1	0	0	0
375	2015-02-04	19:19:40	2015-02-04 18:08:56	SKLA	Permanent	Dry	Pine	0	NoID	1	0	0	0
376	2015-02-04	19:19:54	2015-02-04 18:08:56	L67X	Permanent	Dry	Prairie	0	NoID	1	0	0	0
377	2015-02-04	19:19:59	2015-02-04 18:08:56	SKLA	Permanent	Dry	Pine	0	NoID	1	0	0	0
378	2015-02-04	19:20:08	2015-02-04 18:08:56	PIN6	Temporary	Dry	Pine	0.566666666666667	LABO	1	0	0	0
379	2015-02-04	19:20:12	2015-02-04 18:08:56	L67X	Permanent	Dry	Prairie	0	NoID	1	0	0	0
380	2015-02-04	19:20:31	2015-02-04 18:08:56	L67X	Permanent	Dry	Prairie	0	NoID	1	0	0	0
381	2015-02-04	19:20:32	2015-02-04 18:08:56	SKLA	Permanent	Dry	Pine	1	TABR	1	0	0	0
382	2015-02-04	19:20:33	2015-02-04 18:08:56	PAHA	Temporary	Dry	Prairie	1	TABR	1	1	0	0
383	2015-02-04	19:20:39	2015-02-04 18:08:56	SKLA	Permanent	Dry	Pine	0.666666666666667	LABO	1	0	0	0
384	2015-02-04	19:20:50	2015-02-04 18:08:56	SKLA	Permanent	Dry	Pine	0.461538461538462	LABO	1	0	0	0
385	2015-02-04	19:20:55	2015-02-04 18:08:56	WELA	Permanent	Dry	Mangrove	1	MOMO	1	0	0	0
386	2015-02-04	19:20:56	2015-02-04 18:08:56	PAHA	Temporary	Dry	Prairie	0	NoID	1	0	0	0
387	2015-02-04	19:20:59	2015-02-04 18:08:56	L67X	Permanent	Dry	Prairie	0	NoID	1	0	0	0
388	2015-02-04	19:21:10	2015-02-04 18:08:56	SKLA	Permanent	Dry	Pine	0.315789473684211	LABO	1	0	0	0
389	2015-02-04	19:21:15	2015-02-04 18:08:56	PAHA	Temporary	Dry	Prairie	1	TABR	1	0	0	0
390	2015-02-04	19:21:18	2015-02-04 18:08:56	L67X	Permanent	Dry	Prairie	0	NoID	1	0	0	0
391	2015-02-04	19:21:19	2015-02-04 18:08:56	SKLA	Permanent	Dry	Pine	0.515151515151515	LABO	1	0	0	0
392	2015-02-04	19:21:33	2015-02-04 18:08:56	PIN1	Temporary	Dry	Pine	0.928571428571429	LABO	1	1	0	0
393	2015-02-04	19:21:44	2015-02-04 18:08:56	L67X	Permanent	Dry	Prairie	0	NoID	1	0	0	0
394	2015-02-04	19:21:48	2015-02-04 18:08:56	SKLA	Permanent	Dry	Pine	0	NoID	1	0	0	0
395	2015-02-04	19:21:56	2015-02-04 18:08:56	SKLA	Permanent	Dry	Pine	0.75	TABR	1	0	0	0
396	2015-02-04	19:22:01	2015-02-04 18:08:56	L67X	Permanent	Dry	Prairie	0	NoID	1	0	0	0
397	2015-02-04	19:22:04	2015-02-04 18:08:56	SKLA	Permanent	Dry	Pine	0	NoID	1	0	0	0
398	2015-02-04	19:22:20	2015-02-04 18:08:56	L67X	Permanent	Dry	Prairie	0	NoID	1	0	0	0
399	2015-02-04	19:22:37	2015-02-04 18:08:56	SKLA	Permanent	Dry	Pine	0.666666666666667	EPFU	1	0	0	0
400	2015-02-04	19:22:38	2015-02-04 18:08:56	L67X	Permanent	Dry	Prairie	0	NoID	1	0	0	0
401	2015-02-04	19:22:47	2015-02-04 18:08:56	SKLA	Permanent	Dry	Pine	0	NoID	1	0	0	0
402	2015-02-04	19:22:56	2015-02-04 18:08:56	L67X	Permanent	Dry	Prairie	0	NoID	1	0	0	0
403	2015-02-04	19:22:59	2015-02-04 18:08:56	WELA	Permanent	Dry	Mangrove	0.595744680851064	LABO	1	0	0	0
404	2015-02-04	19:23:14	2015-02-04 18:08:56	SKLA	Permanent	Dry	Pine	0	NoID	1	0	0	0
405	2015-02-04	19:23:15	2015-02-04 18:08:56	L67X	Permanent	Dry	Prairie	0	NoID	1	0	0	0
406	2015-02-04	19:23:21	2015-02-04 18:08:56	PAHA	Temporary	Dry	Prairie	0.962962962962963	TABR	1	1	0	0
407	2015-02-04	19:23:25	2015-02-04 18:08:56	PIN2	Temporary	Dry	Pine	NA	NoID	1	0	0	0
408	2015-02-04	19:23:27	2015-02-04 18:08:56	WELA	Permanent	Dry	Mangrove	0.636363636363636	LABO	1	0	0	0
409	2015-02-04	19:23:33	2015-02-04 18:08:56	SKLA	Permanent	Dry	Pine	0.607142857142857	EPFU	1	0	0	0
410	2015-02-04	19:23:39	2015-02-04 18:08:56	PAHA	Temporary	Dry	Prairie	NA	NoID	1	0	0	0
411	2015-02-04	19:23:41	2015-02-04 18:08:56	L67X	Permanent	Dry	Prairie	0	NoID	1	0	0	0
412	2015-02-04	19:23:45	2015-02-04 18:08:56	SKLA	Permanent	Dry	Pine	0.5	NYHU	1	0	0	0
413	2015-02-04	19:23:50	2015-02-04 18:08:56	L67X	Permanent	Dry	Prairie	0.8	EPFU	1	1	0	0
414	2015-02-04	19:23:55	2015-02-04 18:08:56	MAHA	Temporary	Dry	Prairie	0.515151515151515	NYHU	1	0	0	0
415	2015-02-04	19:23:55	2015-02-04 18:08:56	SKLA	Permanent	Dry	Pine	0	NoID	1	0	0	0
416	2015-02-04	19:24:01	2015-02-04 18:08:56	WELA	Permanent	Dry	Mangrove	0.580645161290323	LABO	1	0	0	0
417	2015-02-04	19:24:04	2015-02-04 18:08:56	L67X	Permanent	Dry	Prairie	0.95	TABR	1	1	0	0
418	2015-02-04	19:24:15	2015-02-04 18:08:56	L67X	Permanent	Dry	Prairie	0.818181818181818	TABR	1	1	0	0
419	2015-02-04	19:24:20	2015-02-04 18:08:56	WELA	Permanent	Dry	Mangrove	0.482142857142857	NYHU	1	0	0	0
420	2015-02-04	19:24:21	2015-02-04 18:08:56	SKLA	Permanent	Dry	Pine	0	NoID	1	0	0	0
421	2015-02-04	19:24:24	2015-02-04 18:08:56	L67X	Permanent	Dry	Prairie	0.714285714285714	TABR	1	0	0	0
422	2015-02-04	19:24:36	2015-02-04 18:08:56	L67X	Permanent	Dry	Prairie	0.714285714285714	EPFU	1	0	0	0
423	2015-02-04	19:24:38	2015-02-04 18:08:56	WELA	Permanent	Dry	Mangrove	0.707317073170732	LABO	1	0	0	0
424	2015-02-04	19:24:46	2015-02-04 18:08:56	SKLA	Permanent	Dry	Pine	0	NoID	1	0	0	0
425	2015-02-04	19:24:55	2015-02-04 18:08:56	L67X	Permanent	Dry	Prairie	0.92	TABR	1	1	0	0
426	2015-02-04	19:25:05	2015-02-04 18:08:56	SKLA	Permanent	Dry	Pine	0	NoID	1	0	0	0
427	2015-02-04	19:25:13	2015-02-04 18:08:56	PIN6	Temporary	Dry	Pine	0.571428571428571	LABO	1	0	0	0
428	2015-02-04	19:25:22	2015-02-04 18:08:56	L67X	Permanent	Dry	Prairie	0	NoID	1	0	0	0
429	2015-02-04	19:25:24	2015-02-04 18:08:56	SKLA	Permanent	Dry	Pine	0	NoID	1	0	0	0
430	2015-02-04	19:25:30	2015-02-04 18:08:56	PIN2	Temporary	Dry	Pine	1	TABR	1	1	0	0
431	2015-02-04	19:25:31	2015-02-04 18:08:56	WELA	Permanent	Dry	Mangrove	0.571428571428571	LABO	1	0	0	0
432	2015-02-04	19:25:41	2015-02-04 18:08:56	L67X	Permanent	Dry	Prairie	0	NoID	1	0	0	0
433	2015-02-04	19:25:43	2015-02-04 18:08:56	SKLA	Permanent	Dry	Pine	0	NoID	1	0	0	0
434	2015-02-04	19:25:51	2015-02-04 18:08:56	SKLA	Permanent	Dry	Pine	0.666666666666667	LAIN	1	0	0	0
435	2015-02-04	19:25:51	2015-02-04 18:08:56	WELA	Permanent	Dry	Mangrove	0.7	LABO	1	0	0	0
436	2015-02-04	19:25:59	2015-02-04 18:08:56	L67X	Permanent	Dry	Prairie	0.6	EPFU	1	0	0	0
437	2015-02-04	19:26:11	2015-02-04 18:08:56	L67X	Permanent	Dry	Prairie	0.25	LAIN	1	0	0	0
438	2015-02-04	19:26:12	2015-02-04 18:08:56	SKLA	Permanent	Dry	Pine	0.5	EPFU	1	0	0	0
439	2015-02-04	19:26:22	2015-02-04 18:08:56	L67X	Permanent	Dry	Prairie	0	NoID	1	0	0	0
440	2015-02-04	19:26:26	2015-02-04 18:08:56	SKLA	Permanent	Dry	Pine	0.481481481481481	LABO	1	0	0	0
441	2015-02-04	19:26:40	2015-02-04 18:08:56	L67X	Permanent	Dry	Prairie	0	NoID	1	0	0	0
442	2015-02-04	19:26:40	2015-02-04 18:08:56	SKLA	Permanent	Dry	Pine	0.555555555555556	EPFU	1	0	0	0
443	2015-02-04	19:26:41	2015-02-04 18:08:56	PAHA	Temporary	Dry	Prairie	0	NoID	1	0	0	0
444	2015-02-04	19:26:53	2015-02-04 18:08:56	SKLA	Permanent	Dry	Pine	0	NoID	1	0	0	0
445	2015-02-04	19:26:59	2015-02-04 18:08:56	L67X	Permanent	Dry	Prairie	0	NoID	1	0	0	0
446	2015-02-04	19:27:12	2015-02-04 18:08:56	SKLA	Permanent	Dry	Pine	0.611111111111111	LABO	1	0	0	0
447	2015-02-04	19:27:15	2015-02-04 18:08:56	PIN1	Temporary	Dry	Pine	NA	NoID	1	0	0	0
448	2015-02-04	19:27:15	2015-02-04 18:08:56	PIN2	Temporary	Dry	Pine	1	TABR	1	0	0	0
449	2015-02-04	19:27:17	2015-02-04 18:08:56	L67X	Permanent	Dry	Prairie	0	NoID	1	0	0	0
450	2015-02-04	19:27:24	2015-02-04 18:08:56	SKLA	Permanent	Dry	Pine	0	NoID	1	0	0	0
451	2015-02-04	19:27:35	2015-02-04 18:08:56	L67X	Permanent	Dry	Prairie	0	NoID	1	0	0	0
452	2015-02-04	19:27:39	2015-02-04 18:08:56	PAHA	Temporary	Dry	Prairie	1	TABR	1	1	0	0
453	2015-02-04	19:27:44	2015-02-04 18:08:56	SKLA	Permanent	Dry	Pine	0	NoID	1	0	0	0
454	2015-02-04	19:27:50	2015-02-04 18:08:56	WELA	Permanent	Dry	Mangrove	0.642857142857143	LABO	1	0	0	0
455	2015-02-04	19:27:53	2015-02-04 18:08:56	L67X	Permanent	Dry	Prairie	0	NoID	1	0	0	0
456	2015-02-04	19:28:02	2015-02-04 18:08:56	SKLA	Permanent	Dry	Pine	0	NoID	1	0	0	0
457	2015-02-04	19:28:02	2015-02-04 18:08:56	WELA	Permanent	Dry	Mangrove	0.431372549019608	NYHU	1	0	0	0
458	2015-02-04	19:28:11	2015-02-04 18:08:56	L67X	Permanent	Dry	Prairie	0.730769230769231	TABR	1	0	0	0
459	2015-02-04	19:28:15	2015-02-04 18:08:56	WELA	Permanent	Dry	Mangrove	0.534883720930233	NYHU	1	0	0	0
460	2015-02-04	19:28:21	2015-02-04 18:08:56	SKLA	Permanent	Dry	Pine	0.5	LABO	1	0	0	0
461	2015-02-04	19:28:32	2015-02-04 18:08:56	SKLA	Permanent	Dry	Pine	0.357142857142857	LAIN	1	0	0	0
462	2015-02-04	19:28:42	2015-02-04 18:08:56	L67X	Permanent	Dry	Prairie	0.625	TABR	1	0	0	0
463	2015-02-04	19:28:48	2015-02-04 18:08:56	WELA	Permanent	Dry	Mangrove	0.69620253164557	LABO	1	0	0	0
464	2015-02-04	19:28:51	2015-02-04 18:08:56	SKLA	Permanent	Dry	Pine	0	NoID	1	0	0	0
465	2015-02-04	19:29:01	2015-02-04 18:08:56	L67X	Permanent	Dry	Prairie	0	NoID	1	0	0	0
466	2015-02-04	19:29:12	2015-02-04 18:08:56	SKLA	Permanent	Dry	Pine	0	NoID	1	0	0	0
467	2015-02-04	19:29:21	2015-02-04 18:08:56	L67X	Permanent	Dry	Prairie	0	NoID	1	0	0	0
468	2015-02-04	19:29:31	2015-02-04 18:08:56	SKLA	Permanent	Dry	Pine	0	NoID	1	0	0	0
469	2015-02-04	19:29:46	2015-02-04 18:08:56	SKLA	Permanent	Dry	Pine	0	NoID	1	0	0	0
470	2015-02-04	19:29:54	2015-02-04 18:08:56	PAHA	Temporary	Dry	Prairie	1	TABR	1	1	0	0
471	2015-02-04	19:30:01	2015-02-04 18:08:56	SKLA	Permanent	Dry	Pine	0.316326530612245	LABO	1	0	0	0
472	2015-02-04	19:30:11	2015-02-04 18:08:56	SHVA	Temporary	Dry	Prairie	0.875	TABR	1	1	0	0
473	2015-02-04	19:30:17	2015-02-04 18:08:56	PAHA	Temporary	Dry	Prairie	0.958333333333333	TABR	1	1	0	0
474	2015-02-04	19:30:20	2015-02-04 18:08:56	SKLA	Permanent	Dry	Pine	0	NoID	1	0	0	0
475	2015-02-04	19:30:25	2015-02-04 18:08:56	L67X	Permanent	Dry	Prairie	0.878787878787879	TABR	1	1	0	0
476	2015-02-04	19:30:39	2015-02-04 18:08:56	L67X	Permanent	Dry	Prairie	0.823529411764706	TABR	1	1	0	0
477	2015-02-04	19:30:40	2015-02-04 18:08:56	SKLA	Permanent	Dry	Pine	0	NoID	1	0	0	0
478	2015-02-04	19:30:51	2015-02-04 18:08:56	SKLA	Permanent	Dry	Pine	0.340425531914894	LABO	1	0	0	0
479	2015-02-04	19:30:55	2015-02-04 18:08:56	PAHA	Temporary	Dry	Prairie	1	TABR	1	1	0	0
480	2015-02-04	19:30:57	2015-02-04 18:08:56	L67X	Permanent	Dry	Prairie	0.892857142857143	TABR	1	1	0	0
481	2015-02-04	19:31:06	2015-02-04 18:08:56	PAHA	Temporary	Dry	Prairie	1	TABR	1	1	0	0
482	2015-02-04	19:31:09	2015-02-04 18:08:56	SKLA	Permanent	Dry	Pine	0	NoID	1	0	0	0
483	2015-02-04	19:31:16	2015-02-04 18:08:56	L67X	Permanent	Dry	Prairie	0.903225806451613	TABR	1	1	0	0
484	2015-02-04	19:31:30	2015-02-04 18:08:56	PAHA	Temporary	Dry	Prairie	1	TABR	1	1	0	0
485	2015-02-04	19:31:31	2015-02-04 18:08:56	SHVA	Temporary	Dry	Prairie	0.80952380952381	TABR	1	1	0	0
486	2015-02-04	19:31:32	2015-02-04 18:08:56	SKLA	Permanent	Dry	Pine	0	NoID	1	0	0	0
487	2015-02-04	19:31:35	2015-02-04 18:08:56	L67X	Permanent	Dry	Prairie	0.789473684210526	TABR	1	1	0	0
488	2015-02-04	19:31:46	2015-02-04 18:08:56	PAHA	Temporary	Dry	Prairie	1	TABR	1	1	0	0
489	2015-02-04	19:31:48	2015-02-04 18:08:56	SKLA	Permanent	Dry	Pine	0.431034482758621	LABO	1	0	0	0
490	2015-02-04	19:32:03	2015-02-04 18:08:56	SKLA	Permanent	Dry	Pine	0.384615384615385	LABO	1	0	0	0
491	2015-02-04	19:32:28	2015-02-04 18:08:56	PAHA	Temporary	Dry	Prairie	1	TABR	1	1	0	0
492	2015-02-04	19:32:29	2015-02-04 18:08:56	SKLA	Permanent	Dry	Pine	0.538461538461538	EPFU	1	0	0	0
493	2015-02-04	19:32:36	2015-02-04 18:08:56	PAHA	Temporary	Dry	Prairie	0.964285714285714	TABR	1	1	0	0
494	2015-02-04	19:32:48	2015-02-04 18:08:56	SKLA	Permanent	Dry	Pine	0.3	LAIN	1	0	0	0
495	2015-02-04	19:32:54	2015-02-04 18:08:56	PAHA	Temporary	Dry	Prairie	1	TABR	1	0	0	0
496	2015-02-04	19:33:00	2015-02-04 18:08:56	SKLA	Permanent	Dry	Pine	0.4375	LABO	1	0	0	0
497	2015-02-04	19:33:06	2015-02-04 18:08:56	L67X	Permanent	Dry	Prairie	0.704081632653061	EPFU	1	0	0	0
498	2015-02-04	19:33:09	2015-02-04 18:08:56	SKLA	Permanent	Dry	Pine	0	NoID	1	0	0	0
499	2015-02-04	19:33:13	2015-02-04 18:08:56	PAHA	Temporary	Dry	Prairie	0.842105263157895	TABR	1	1	0	0
500	2015-02-04	19:33:17	2015-02-04 18:08:56	SHVA	Temporary	Dry	Prairie	0.888888888888889	TABR	1	1	0	0
501	2015-02-04	19:33:25	2015-02-04 18:08:56	L67X	Permanent	Dry	Prairie	0	NoID	1	0	0	0
502	2015-02-04	19:33:28	2015-02-04 18:08:56	SKLA	Permanent	Dry	Pine	0	NoID	1	0	0	0
503	2015-02-04	19:33:29	2015-02-04 18:08:56	PIN2	Temporary	Dry	Pine	0.791666666666667	TABR	1	1	0	0
504	2015-02-04	19:33:47	2015-02-04 18:08:56	SKLA	Permanent	Dry	Pine	0.6	LAIN	1	0	0	0
505	2015-02-04	19:33:48	2015-02-04 18:08:56	PIN2	Temporary	Dry	Pine	1	TABR	1	0	0	0
506	2015-02-04	19:33:54	2015-02-04 18:08:56	SKLA	Permanent	Dry	Pine	0	NoID	1	0	0	0
507	2015-02-04	19:33:57	2015-02-04 18:08:56	L67X	Permanent	Dry	Prairie	1	EPFU	1	0	0	0
508	2015-02-04	19:34:04	2015-02-04 18:08:56	L67X	Permanent	Dry	Prairie	0	NoID	1	0	0	0
509	2015-02-04	19:34:10	2015-02-04 18:08:56	SKLA	Permanent	Dry	Pine	0	NoID	1	0	0	0
510	2015-02-04	19:34:23	2015-02-04 18:08:56	L67X	Permanent	Dry	Prairie	0	NoID	1	0	0	0
511	2015-02-04	19:34:29	2015-02-04 18:08:56	SKLA	Permanent	Dry	Pine	0	NoID	1	0	0	0
512	2015-02-04	19:34:45	2015-02-04 18:08:56	SKLA	Permanent	Dry	Pine	0.385542168674699	LABO	1	0	0	0
513	2015-02-04	19:34:48	2015-02-04 18:08:56	L67X	Permanent	Dry	Prairie	0.836065573770492	TABR	1	1	0	0
514	2015-02-04	19:35:02	2015-02-04 18:08:56	PAHA	Temporary	Dry	Prairie	0.6	EPFU	1	0	0	0
515	2015-02-04	19:35:04	2015-02-04 18:08:56	SKLA	Permanent	Dry	Pine	NA	NoID	1	0	0	0
516	2015-02-04	19:35:07	2015-02-04 18:08:56	L67X	Permanent	Dry	Prairie	0	NoID	1	0	0	0
517	2015-02-04	19:35:08	2015-02-04 18:08:56	WELA	Permanent	Dry	Mangrove	1	TABR	1	0	0	0
518	2015-02-04	19:35:11	2015-02-04 18:08:56	SKLA	Permanent	Dry	Pine	0.657894736842105	EPFU	1	0	0	0
519	2015-02-04	19:35:29	2015-02-04 18:08:56	L67X	Permanent	Dry	Prairie	0.666666666666667	TABR	1	0	0	0
520	2015-02-04	19:35:30	2015-02-04 18:08:56	SKLA	Permanent	Dry	Pine	0	NoID	1	0	0	0
521	2015-02-04	19:35:33	2015-02-04 18:08:56	PAHA	Temporary	Dry	Prairie	0.733333333333333	TABR	1	0	0	0
522	2015-02-04	19:35:49	2015-02-04 18:08:56	SKLA	Permanent	Dry	Pine	0	NoID	1	0	0	0
523	2015-02-04	19:36:02	2015-02-04 18:08:56	L67X	Permanent	Dry	Prairie	0	NoID	1	0	0	0
524	2015-02-04	19:36:08	2015-02-04 18:08:56	SKLA	Permanent	Dry	Pine	1	TABR	1	0	0	0
525	2015-02-04	19:36:10	2015-02-04 18:08:56	SHVA	Temporary	Dry	Prairie	0.566666666666667	TABR	1	0	0	0
526	2015-02-04	19:36:17	2015-02-04 18:08:56	SKLA	Permanent	Dry	Pine	0.507692307692308	LABO	1	0	0	0
527	2015-02-04	19:36:20	2015-02-04 18:08:56	PAHA	Temporary	Dry	Prairie	0.866666666666667	TABR	1	1	0	0
528	2015-02-04	19:36:29	2015-02-04 18:08:56	L67X	Permanent	Dry	Prairie	0	NoID	1	0	0	0
529	2015-02-04	19:36:35	2015-02-04 18:08:56	SHVA	Temporary	Dry	Prairie	1	TABR	1	1	0	0
530	2015-02-04	19:36:36	2015-02-04 18:08:56	SKLA	Permanent	Dry	Pine	0	NoID	1	0	0	0
531	2015-02-04	19:36:44	2015-02-04 18:08:56	SHVA	Temporary	Dry	Prairie	1	TABR	1	0	0	0
532	2015-02-04	19:36:48	2015-02-04 18:08:56	L67X	Permanent	Dry	Prairie	0	NoID	1	0	0	0
533	2015-02-04	19:36:52	2015-02-04 18:08:56	SHVA	Temporary	Dry	Prairie	1	TABR	1	0	0	0
534	2015-02-04	19:36:55	2015-02-04 18:08:56	SKLA	Permanent	Dry	Pine	0	NoID	1	0	0	0
535	2015-02-04	19:37:06	2015-02-04 18:08:56	L67X	Permanent	Dry	Prairie	0	NoID	1	0	0	0
536	2015-02-04	19:37:14	2015-02-04 18:08:56	SKLA	Permanent	Dry	Pine	0.6	LABO	1	0	0	0
537	2015-02-04	19:37:14	2015-02-04 18:08:56	WELA	Permanent	Dry	Mangrove	0.933333333333333	TABR	1	1	0	0
538	2015-02-04	19:37:22	2015-02-04 18:08:56	SKLA	Permanent	Dry	Pine	0.5625	TABR	1	0	0	0
539	2015-02-04	19:37:29	2015-02-04 18:08:56	SHVA	Temporary	Dry	Prairie	1	TABR	1	1	0	0
540	2015-02-04	19:37:31	2015-02-04 18:08:56	L67X	Permanent	Dry	Prairie	0	NoID	1	0	0	0
541	2015-02-04	19:37:33	2015-02-04 18:08:56	WELA	Permanent	Dry	Mangrove	0.705882352941177	TABR	1	0	0	0
542	2015-02-04	19:37:34	2015-02-04 18:08:56	PAHA	Temporary	Dry	Prairie	0.961538461538462	TABR	1	1	0	0
543	2015-02-04	19:37:36	2015-02-04 18:08:56	SKLA	Permanent	Dry	Pine	0	NoID	1	0	0	0
544	2015-02-04	19:37:50	2015-02-04 18:08:56	L67X	Permanent	Dry	Prairie	0	NoID	1	0	0	0
545	2015-02-04	19:37:52	2015-02-04 18:08:56	PAHA	Temporary	Dry	Prairie	0	NoID	1	0	0	0
546	2015-02-04	19:37:52	2015-02-04 18:08:56	WELA	Permanent	Dry	Mangrove	0.459016393442623	NYHU	1	0	0	0
547	2015-02-04	19:37:55	2015-02-04 18:08:56	SHVA	Temporary	Dry	Prairie	0.698412698412698	EPFU	1	0	0	0
548	2015-02-04	19:37:56	2015-02-04 18:08:56	SKLA	Permanent	Dry	Pine	0	NoID	1	0	0	0
549	2015-02-04	19:37:59	2015-02-04 18:08:56	L67X	Permanent	Dry	Prairie	0	NoID	1	0	0	0
550	2015-02-04	19:38:11	2015-02-04 18:08:56	PAHA	Temporary	Dry	Prairie	0.67741935483871	EPFU	1	0	0	0
551	2015-02-04	19:38:13	2015-02-04 18:08:56	SHVA	Temporary	Dry	Prairie	1	TABR	1	0	0	0
552	2015-02-04	19:38:15	2015-02-04 18:08:56	SKLA	Permanent	Dry	Pine	0.488372093023256	LABO	1	0	0	0
553	2015-02-04	19:38:18	2015-02-04 18:08:56	L67X	Permanent	Dry	Prairie	0.814814814814815	TABR	1	1	0	0
554	2015-02-04	19:38:34	2015-02-04 18:08:56	SKLA	Permanent	Dry	Pine	0.333333333333333	NYHU	1	0	0	0
555	2015-02-04	19:38:37	2015-02-04 18:08:56	L67X	Permanent	Dry	Prairie	0.607142857142857	TABR	1	0	0	0
556	2015-02-04	19:38:41	2015-02-04 18:08:56	SHVA	Temporary	Dry	Prairie	NA	NoID	1	0	0	0
557	2015-02-04	19:38:53	2015-02-04 18:08:56	SKLA	Permanent	Dry	Pine	0	NoID	1	0	0	0
558	2015-02-04	19:38:55	2015-02-04 18:08:56	L67X	Permanent	Dry	Prairie	0.666666666666667	EPFU	1	0	0	0
559	2015-02-04	19:39:04	2015-02-04 18:08:56	L67X	Permanent	Dry	Prairie	0	NoID	1	0	0	0
560	2015-02-04	19:39:04	2015-02-04 18:08:56	SKLA	Permanent	Dry	Pine	0.393939393939394	LABO	1	0	0	0
561	2015-02-04	19:39:18	2015-02-04 18:08:56	SKLA	Permanent	Dry	Pine	0.48936170212766	LABO	1	0	0	0
562	2015-02-04	19:39:20	2015-02-04 18:08:56	L67X	Permanent	Dry	Prairie	0.904761904761905	TABR	1	1	0	0
563	2015-02-04	19:39:37	2015-02-04 18:08:56	SKLA	Permanent	Dry	Pine	0.516129032258065	LABO	1	0	0	0
564	2015-02-04	19:39:44	2015-02-04 18:08:56	L67X	Permanent	Dry	Prairie	0.666666666666667	EPFU	1	0	0	0
565	2015-02-04	19:39:44	2015-02-04 18:08:56	PIN1	Temporary	Dry	Pine	1	TABR	1	1	0	0
566	2015-02-04	19:39:48	2015-02-04 18:08:56	SKLA	Permanent	Dry	Pine	0.56	LABO	1	0	0	0
567	2015-02-04	19:39:51	2015-02-04 18:08:56	PAHA	Temporary	Dry	Prairie	0.916666666666667	TABR	1	1	0	0
568	2015-02-04	19:39:59	2015-02-04 18:08:56	SKLA	Permanent	Dry	Pine	0.486486486486487	LABO	1	0	0	0
569	2015-02-04	19:40:00	2015-02-04 18:08:56	L67X	Permanent	Dry	Prairie	0	NoID	1	0	0	0
570	2015-02-04	19:40:05	2015-02-04 18:08:56	PIN1	Temporary	Dry	Pine	0.8	TABR	1	1	0	0
571	2015-02-04	19:40:17	2015-02-04 18:08:56	PAHA	Temporary	Dry	Prairie	0.970588235294118	TABR	1	1	0	0
572	2015-02-04	19:40:18	2015-02-04 18:08:56	SKLA	Permanent	Dry	Pine	0.4	LABO	1	0	0	0
573	2015-02-04	19:40:33	2015-02-04 18:08:56	SKLA	Permanent	Dry	Pine	0.427184466019417	NYHU	1	0	0	0
574	2015-02-04	19:40:40	2015-02-04 18:08:56	L67X	Permanent	Dry	Prairie	0	NoID	1	0	0	0
575	2015-02-04	19:40:46	2015-02-04 18:08:56	PIN1	Temporary	Dry	Pine	0.5	NYHU	1	0	0	0
576	2015-02-04	19:40:52	2015-02-04 18:08:56	SKLA	Permanent	Dry	Pine	0.546666666666667	LABO	1	0	0	0
577	2015-02-04	19:40:58	2015-02-04 18:08:56	L67X	Permanent	Dry	Prairie	0	NoID	1	0	0	0
578	2015-02-04	19:41:02	2015-02-04 18:08:56	PAHA	Temporary	Dry	Prairie	0.956521739130435	TABR	1	1	0	0
579	2015-02-04	19:41:05	2015-02-04 18:08:56	PIN1	Temporary	Dry	Pine	1	TABR	1	0	0	0
580	2015-02-04	19:41:11	2015-02-04 18:08:56	SKLA	Permanent	Dry	Pine	0.47887323943662	LABO	1	0	0	0
581	2015-02-04	19:41:18	2015-02-04 18:08:56	L67X	Permanent	Dry	Prairie	0	NoID	1	0	0	0
582	2015-02-04	19:41:30	2015-02-04 18:08:56	SKLA	Permanent	Dry	Pine	NA	NoID	1	0	0	0
583	2015-02-04	19:41:34	2015-02-04 18:08:56	L67X	Permanent	Dry	Prairie	0.730769230769231	TABR	1	0	0	0
584	2015-02-04	19:41:34	2015-02-04 18:08:56	PAHA	Temporary	Dry	Prairie	0.785714285714286	TABR	1	1	0	0
585	2015-02-04	19:41:38	2015-02-04 18:08:56	SKLA	Permanent	Dry	Pine	0.622222222222222	LABO	1	0	0	0
586	2015-02-04	19:41:53	2015-02-04 18:08:56	SKLA	Permanent	Dry	Pine	0.8	TABR	1	1	0	0
587	2015-02-04	19:42:08	2015-02-04 18:08:56	SKLA	Permanent	Dry	Pine	0	NoID	1	0	0	0
588	2015-02-04	19:42:12	2015-02-04 18:08:56	SHVA	Temporary	Dry	Prairie	0.84	TABR	1	1	0	0
589	2015-02-04	19:42:23	2015-02-04 18:08:56	SKLA	Permanent	Dry	Pine	0.6	LABO	1	0	0	0
590	2015-02-04	19:42:24	2015-02-04 18:08:56	PIN2	Temporary	Dry	Pine	0	TABR	1	0	0	0
591	2015-02-04	19:42:25	2015-02-04 18:08:56	L67X	Permanent	Dry	Prairie	1	TABR	1	0	0	0
592	2015-02-04	19:42:34	2015-02-04 18:08:56	SKLA	Permanent	Dry	Pine	0.666666666666667	TABR	1	0	0	0
593	2015-02-04	19:42:43	2015-02-04 18:08:56	SKLA	Permanent	Dry	Pine	0	NoID	1	0	0	0
594	2015-02-04	19:42:51	2015-02-04 18:08:56	PIN1	Temporary	Dry	Pine	0.9	TABR	1	1	0	0
595	2015-02-04	19:42:52	2015-02-04 18:08:56	PIN2	Temporary	Dry	Pine	1	TABR	1	0	0	0
596	2015-02-04	19:42:54	2015-02-04 18:08:56	SKLA	Permanent	Dry	Pine	0.454545454545455	LABO	1	0	0	0
597	2015-02-04	19:43:01	2015-02-04 18:08:56	PIN2	Temporary	Dry	Pine	0	TABR	1	0	0	0
598	2015-02-04	19:43:02	2015-02-04 18:08:56	SKLA	Permanent	Dry	Pine	0.75	TABR	1	1	0	0
599	2015-02-04	19:43:08	2015-02-04 18:08:56	PIN1	Temporary	Dry	Pine	NA	NoID	1	0	0	0
600	2015-02-04	19:43:09	2015-02-04 18:08:56	PAHA	Temporary	Dry	Prairie	0.95	TABR	1	1	0	0
601	2015-02-04	19:43:12	2015-02-04 18:08:56	PIN2	Temporary	Dry	Pine	1	TABR	1	0	0	0
602	2015-02-04	19:43:13	2015-02-04 18:08:56	SKLA	Permanent	Dry	Pine	0.96	LABO	1	1	0	0
603	2015-02-04	19:43:19	2015-02-04 18:08:56	L67X	Permanent	Dry	Prairie	0	NoID	1	0	0	0
604	2015-02-04	19:43:32	2015-02-04 18:08:56	SKLA	Permanent	Dry	Pine	0.56989247311828	LABO	1	0	0	0
605	2015-02-04	19:43:38	2015-02-04 18:08:56	L67X	Permanent	Dry	Prairie	0	NoID	1	0	0	0
606	2015-02-04	19:43:51	2015-02-04 18:08:56	SKLA	Permanent	Dry	Pine	0	NoID	1	0	0	0
607	2015-02-04	19:43:52	2015-02-04 18:08:56	SHVA	Temporary	Dry	Prairie	0.875	TABR	1	1	0	0
608	2015-02-04	19:43:56	2015-02-04 18:08:56	L67X	Permanent	Dry	Prairie	0	NoID	1	0	0	0
609	2015-02-04	19:44:11	2015-02-04 18:08:56	SKLA	Permanent	Dry	Pine	0.457831325301205	LABO	1	0	0	0
610	2015-02-04	19:44:15	2015-02-04 18:08:56	PIN2	Temporary	Dry	Pine	NA	NoID	1	0	0	0
611	2015-02-04	19:44:28	2015-02-04 18:08:56	SKLA	Permanent	Dry	Pine	0	NoID	1	0	0	0
612	2015-02-04	19:44:47	2015-02-04 18:08:56	SKLA	Permanent	Dry	Pine	0.622222222222222	LABO	1	0	0	0
613	2015-02-04	19:45:05	2015-02-04 18:08:56	SKLA	Permanent	Dry	Pine	0.56	LABO	1	0	0	0
614	2015-02-04	19:45:12	2015-02-04 18:08:56	SHVA	Temporary	Dry	Prairie	1	TABR	1	1	0	0
615	2015-02-04	19:45:29	2015-02-04 18:08:56	SKLA	Permanent	Dry	Pine	0.67741935483871	LABO	1	0	0	0
616	2015-02-04	19:45:41	2015-02-04 18:08:56	PIN2	Temporary	Dry	Pine	0	NoID	1	0	0	0
617	2015-02-04	19:45:53	2015-02-04 18:08:56	SKLA	Permanent	Dry	Pine	0.555555555555556	LABO	1	0	0	0
618	2015-02-04	19:46:00	2015-02-04 18:08:56	PAHA	Temporary	Dry	Prairie	0.827586206896552	TABR	1	1	0	0
619	2015-02-04	19:46:04	2015-02-04 18:08:56	L67X	Permanent	Dry	Prairie	0.787878787878788	TABR	1	1	0	0
620	2015-02-04	19:46:06	2015-02-04 18:08:56	SKLA	Permanent	Dry	Pine	0.647727272727273	LABO	1	0	0	0
621	2015-02-04	19:46:20	2015-02-04 18:08:56	SHVA	Temporary	Dry	Prairie	1	TABR	1	1	0	0
622	2015-02-04	19:46:22	2015-02-04 18:08:56	L67X	Permanent	Dry	Prairie	0.666666666666667	TABR	1	0	0	0
623	2015-02-04	19:46:24	2015-02-04 18:08:56	PIN1	Temporary	Dry	Pine	0.8125	TABR	1	1	0	0
624	2015-02-04	19:46:25	2015-02-04 18:08:56	SKLA	Permanent	Dry	Pine	0	NoID	1	0	0	0
625	2015-02-04	19:46:32	2015-02-04 18:08:56	SHVA	Temporary	Dry	Prairie	0.666666666666667	TABR	1	0	0	0
626	2015-02-04	19:46:41	2015-02-04 18:08:56	L67X	Permanent	Dry	Prairie	1	TABR	1	0	0	0
627	2015-02-04	19:46:43	2015-02-04 18:08:56	SHVA	Temporary	Dry	Prairie	0.892857142857143	TABR	1	1	0	0
628	2015-02-04	19:46:44	2015-02-04 18:08:56	SKLA	Permanent	Dry	Pine	0.75	MOMO	1	1	0	0
629	2015-02-04	19:46:52	2015-02-04 18:08:56	L67X	Permanent	Dry	Prairie	0	NoID	1	0	0	0
630	2015-02-04	19:46:53	2015-02-04 18:08:56	SKLA	Permanent	Dry	Pine	1	LABO	1	1	0	0
631	2015-02-04	19:47:03	2015-02-04 18:08:56	SKLA	Permanent	Dry	Pine	0	NoID	1	0	0	0
632	2015-02-04	19:47:11	2015-02-04 18:08:56	L67X	Permanent	Dry	Prairie	0.75	TABR	1	1	0	0
633	2015-02-04	19:47:22	2015-02-04 18:08:56	L67X	Permanent	Dry	Prairie	0.714285714285714	TABR	1	0	0	0
634	2015-02-04	19:47:23	2015-02-04 18:08:56	PIN2	Temporary	Dry	Pine	1	TABR	1	1	0	0
635	2015-02-04	19:47:30	2015-02-04 18:08:56	SKLA	Permanent	Dry	Pine	0.8	MOMO	1	1	0	0
636	2015-02-04	19:47:41	2015-02-04 18:08:56	L67X	Permanent	Dry	Prairie	0	NoID	1	0	0	0
637	2015-02-04	19:47:43	2015-02-04 18:08:56	PIN2	Temporary	Dry	Pine	1	TABR	1	1	0	0
638	2015-02-04	19:47:49	2015-02-04 18:08:56	SHVA	Temporary	Dry	Prairie	0.935483870967742	TABR	1	1	0	0
639	2015-02-04	19:47:52	2015-02-04 18:08:56	SKLA	Permanent	Dry	Pine	0.777777777777778	LABO	1	1	0	0
640	2015-02-04	19:48:06	2015-02-04 18:08:56	SKLA	Permanent	Dry	Pine	0	NoID	1	0	0	0
641	2015-02-04	19:48:07	2015-02-04 18:08:56	L67X	Permanent	Dry	Prairie	0	NoID	1	0	0	0
642	2015-02-04	19:48:09	2015-02-04 18:08:56	PAHA	Temporary	Dry	Prairie	0.618181818181818	EPFU	1	0	0	0
643	2015-02-04	19:48:25	2015-02-04 18:08:56	SKLA	Permanent	Dry	Pine	0	NoID	1	0	0	0
644	2015-02-04	19:48:32	2015-02-04 18:08:56	L67X	Permanent	Dry	Prairie	0.277777777777778	LAIN	1	0	0	0
645	2015-02-04	19:48:39	2015-02-04 18:08:56	PAHA	Temporary	Dry	Prairie	0.630952380952381	EPFU	1	0	0	0
646	2015-02-04	19:48:44	2015-02-04 18:08:56	SKLA	Permanent	Dry	Pine	0	NoID	1	0	0	0
647	2015-02-04	19:48:48	2015-02-04 18:08:56	L67X	Permanent	Dry	Prairie	0.444444444444444	LAIN	1	0	0	0
648	2015-02-04	19:48:52	2015-02-04 18:08:56	SKLA	Permanent	Dry	Pine	0.409090909090909	LABO	1	0	0	0
649	2015-02-04	19:48:58	2015-02-04 18:08:56	L67X	Permanent	Dry	Prairie	0.536585365853659	TABR	1	0	0	0
650	2015-02-04	19:49:01	2015-02-04 18:08:56	SKLA	Permanent	Dry	Pine	0	NoID	1	0	0	0
651	2015-02-04	19:49:04	2015-02-04 18:08:56	PIN6	Temporary	Dry	Pine	0.636363636363636	LABO	1	0	0	0
652	2015-02-04	19:49:09	2015-02-04 18:08:56	SKLA	Permanent	Dry	Pine	0.509433962264151	EPFU	1	0	0	0
653	2015-02-04	19:49:16	2015-02-04 18:08:56	PAHA	Temporary	Dry	Prairie	NA	NoID	1	0	0	0
654	2015-02-04	19:49:23	2015-02-04 18:08:56	PAHA	Temporary	Dry	Prairie	0	NoID	1	0	0	0
655	2015-02-04	19:49:24	2015-02-04 18:08:56	L67X	Permanent	Dry	Prairie	1	TABR	1	0	0	0
656	2015-02-04	19:49:29	2015-02-04 18:08:56	SKLA	Permanent	Dry	Pine	0	NoID	1	0	0	0
657	2015-02-04	19:49:38	2015-02-04 18:08:56	SHVA	Temporary	Dry	Prairie	1	TABR	1	1	0	0
658	2015-02-04	19:49:48	2015-02-04 18:08:56	SKLA	Permanent	Dry	Pine	0.933333333333333	TABR	1	1	0	0
659	2015-02-04	19:49:59	2015-02-04 18:08:56	PAHA	Temporary	Dry	Prairie	1	TABR	1	1	0	0
660	2015-02-04	19:50:08	2015-02-04 18:08:56	SKLA	Permanent	Dry	Pine	0.644444444444444	TABR	1	0	0	0
661	2015-02-04	19:50:12	2015-02-04 18:08:56	L67X	Permanent	Dry	Prairie	0	NoID	1	0	0	0
662	2015-02-04	19:50:15	2015-02-04 18:08:56	SHVA	Temporary	Dry	Prairie	0.894736842105263	TABR	1	1	0	0
663	2015-02-04	19:50:27	2015-02-04 18:08:56	SKLA	Permanent	Dry	Pine	0.625	TABR	1	0	0	0
664	2015-02-04	19:50:31	2015-02-04 18:08:56	L67X	Permanent	Dry	Prairie	0	NoID	1	0	0	0
665	2015-02-04	19:50:38	2015-02-04 18:08:56	SKLA	Permanent	Dry	Pine	0	NoID	1	0	0	0
666	2015-02-04	19:50:50	2015-02-04 18:08:56	L67X	Permanent	Dry	Prairie	0	NoID	1	0	0	0
667	2015-02-04	19:50:58	2015-02-04 18:08:56	SKLA	Permanent	Dry	Pine	0	NoID	1	0	0	0
668	2015-02-04	19:51:01	2015-02-04 18:08:56	L67X	Permanent	Dry	Prairie	1	TABR	1	1	0	0
669	2015-02-04	19:51:07	2015-02-04 18:08:56	PAHA	Temporary	Dry	Prairie	0	NoID	1	0	0	0
670	2015-02-04	19:51:11	2015-02-04 18:08:56	SKLA	Permanent	Dry	Pine	0	NoID	1	0	0	0
671	2015-02-04	19:51:25	2015-02-04 18:08:56	PAHA	Temporary	Dry	Prairie	1	TABR	1	1	0	0
672	2015-02-04	19:51:26	2015-02-04 18:08:56	SKLA	Permanent	Dry	Pine	0	NoID	1	0	0	0
673	2015-02-04	19:51:35	2015-02-04 18:08:56	PAHA	Temporary	Dry	Prairie	0	NoID	1	0	0	0
674	2015-02-04	19:51:45	2015-02-04 18:08:56	SKLA	Permanent	Dry	Pine	0.894736842105263	TABR	1	1	0	0
675	2015-02-04	19:52:01	2015-02-04 18:08:56	SKLA	Permanent	Dry	Pine	0.75	TABR	1	1	0	0
676	2015-02-04	19:52:14	2015-02-04 18:08:56	PIN2	Temporary	Dry	Pine	0.888888888888889	TABR	1	1	0	0
677	2015-02-04	19:52:16	2015-02-04 18:08:56	SKLA	Permanent	Dry	Pine	0.702702702702703	TABR	1	0	0	0
678	2015-02-04	19:52:33	2015-02-04 18:08:56	PIN1	Temporary	Dry	Pine	0.5	EPFU	1	0	0	0
679	2015-02-04	19:52:35	2015-02-04 18:08:56	PIN2	Temporary	Dry	Pine	1	TABR	1	1	0	0
680	2015-02-04	19:52:42	2015-02-04 18:08:56	MAHA	Temporary	Dry	Prairie	1	TABR	1	1	0	0
681	2015-02-04	19:52:47	2015-02-04 18:08:56	SKLA	Permanent	Dry	Pine	0.538461538461538	TABR	1	0	0	0
682	2015-02-04	19:53:04	2015-02-04 18:08:56	SKLA	Permanent	Dry	Pine	0	NoID	1	0	0	0
683	2015-02-04	19:53:11	2015-02-04 18:08:56	SKLA	Permanent	Dry	Pine	0.6	EPFU	1	0	0	0
684	2015-02-04	19:53:20	2015-02-04 18:08:56	SKLA	Permanent	Dry	Pine	0.733333333333333	TABR	1	0	0	0
685	2015-02-04	19:53:34	2015-02-04 18:08:56	SKLA	Permanent	Dry	Pine	0.636363636363636	TABR	1	0	0	0
686	2015-02-04	19:53:42	2015-02-04 18:08:56	L67X	Permanent	Dry	Prairie	0.714285714285714	TABR	1	0	0	0
687	2015-02-04	19:53:53	2015-02-04 18:08:56	SKLA	Permanent	Dry	Pine	0	NoID	1	0	0	0
688	2015-02-04	19:54:08	2015-02-04 18:08:56	L67X	Permanent	Dry	Prairie	0	NoID	1	0	0	0
689	2015-02-04	19:54:10	2015-02-04 18:08:56	WELA	Permanent	Dry	Mangrove	1	LABO	1	0	0	0
690	2015-02-04	19:54:14	2015-02-04 18:08:56	SKLA	Permanent	Dry	Pine	0.8	TABR	1	1	0	0
691	2015-02-04	19:54:18	2015-02-04 18:08:56	WELA	Permanent	Dry	Mangrove	0.666666666666667	LABO	1	0	0	0
692	2015-02-04	19:54:27	2015-02-04 18:08:56	L67X	Permanent	Dry	Prairie	0.865671641791045	TABR	1	1	0	0
693	2015-02-04	19:54:33	2015-02-04 18:08:56	SKLA	Permanent	Dry	Pine	0	NoID	1	0	0	0
694	2015-02-04	19:54:50	2015-02-04 18:08:56	SKLA	Permanent	Dry	Pine	1	TABR	1	1	0	0
695	2015-02-04	19:54:59	2015-02-04 18:08:56	SKLA	Permanent	Dry	Pine	0.864864864864865	TABR	1	1	0	0
696	2015-02-04	19:55:03	2015-02-04 18:08:56	PAHA	Temporary	Dry	Prairie	0.642857142857143	TABR	1	0	0	0
697	2015-02-04	19:55:16	2015-02-04 18:08:56	L67X	Permanent	Dry	Prairie	0	NoID	1	0	0	0
698	2015-02-04	19:55:26	2015-02-04 18:08:56	SKLA	Permanent	Dry	Pine	0	NoID	1	0	0	0
699	2015-02-04	19:55:31	2015-02-04 18:08:56	WELA	Permanent	Dry	Mangrove	0.681818181818182	LABO	1	0	0	0
700	2015-02-04	19:55:35	2015-02-04 18:08:56	L67X	Permanent	Dry	Prairie	0.576470588235294	EPFU	1	0	0	0
701	2015-02-04	19:55:48	2015-02-04 18:08:56	PAHA	Temporary	Dry	Prairie	0.633333333333333	TABR	1	0	0	0
702	2015-02-04	19:55:49	2015-02-04 18:08:56	SKLA	Permanent	Dry	Pine	0.735294117647059	TABR	1	0	0	0
703	2015-02-04	19:55:52	2015-02-04 18:08:56	PIN2	Temporary	Dry	Pine	0.833333333333333	TABR	1	1	0	0
704	2015-02-04	19:55:52	2015-02-04 18:08:56	WELA	Permanent	Dry	Mangrove	0.666666666666667	TABR	1	0	0	0
705	2015-02-04	19:55:53	2015-02-04 18:08:56	L67X	Permanent	Dry	Prairie	0.80952380952381	TABR	1	1	0	0
706	2015-02-04	19:56:02	2015-02-04 18:08:56	MAHA	Temporary	Dry	Prairie	1	TABR	1	0	0	0
707	2015-02-04	19:56:03	2015-02-04 18:08:56	WELA	Permanent	Dry	Mangrove	0.833333333333333	TABR	1	1	0	0
708	2015-02-04	19:56:05	2015-02-04 18:08:56	L67X	Permanent	Dry	Prairie	0.691056910569106	EPFU	1	0	0	0
709	2015-02-04	19:56:13	2015-02-04 18:08:56	PIN1	Temporary	Dry	Pine	0.964285714285714	TABR	1	1	0	0
710	2015-02-04	19:56:20	2015-02-04 18:08:56	WELA	Permanent	Dry	Mangrove	0.8	TABR	1	1	0	0
711	2015-02-04	19:56:23	2015-02-04 18:08:56	L67X	Permanent	Dry	Prairie	0	NoID	1	0	0	0
712	2015-02-04	19:56:32	2015-02-04 18:08:56	PIN1	Temporary	Dry	Pine	0	NoID	1	0	0	0
713	2015-02-04	19:56:38	2015-02-04 18:08:56	WELA	Permanent	Dry	Mangrove	0.666666666666667	TABR	1	0	0	0
714	2015-02-04	19:56:41	2015-02-04 18:08:56	L67X	Permanent	Dry	Prairie	0	NoID	1	0	0	0
715	2015-02-04	19:56:52	2015-02-04 18:08:56	PIN2	Temporary	Dry	Pine	1	TABR	1	0	0	0
716	2015-02-04	19:56:54	2015-02-04 18:08:56	WELA	Permanent	Dry	Mangrove	0.75	TABR	1	0	0	0
717	2015-02-04	19:56:58	2015-02-04 18:08:56	SKLA	Permanent	Dry	Pine	0.727272727272727	EPFU	1	0	0	0
718	2015-02-04	19:56:59	2015-02-04 18:08:56	L67X	Permanent	Dry	Prairie	0	NoID	1	0	0	0
719	2015-02-04	19:57:03	2015-02-04 18:08:56	WELA	Permanent	Dry	Mangrove	0	NoID	1	0	0	0
720	2015-02-04	19:57:10	2015-02-04 18:08:56	PIN2	Temporary	Dry	Pine	1	TABR	1	1	0	0
721	2015-02-04	19:57:13	2015-02-04 18:08:56	L67X	Permanent	Dry	Prairie	0.761904761904762	EPFU	1	1	0	0
722	2015-02-04	19:57:21	2015-02-04 18:08:56	SHVA	Temporary	Dry	Prairie	1	TABR	1	1	0	0
723	2015-02-04	19:57:22	2015-02-04 18:08:56	WELA	Permanent	Dry	Mangrove	0.842105263157895	TABR	1	1	0	0
724	2015-02-04	19:57:31	2015-02-04 18:08:56	SHVA	Temporary	Dry	Prairie	0.696969696969697	TABR	1	0	0	0
725	2015-02-04	19:57:32	2015-02-04 18:08:56	L67X	Permanent	Dry	Prairie	0.609375	EPFU	1	0	0	0
726	2015-02-04	19:57:33	2015-02-04 18:08:56	PIN1	Temporary	Dry	Pine	0.736842105263158	TABR	1	0	0	0
727	2015-02-04	19:57:38	2015-02-04 18:08:56	WELA	Permanent	Dry	Mangrove	0.4	NYHU	1	0	0	0
728	2015-02-04	19:57:49	2015-02-04 18:08:56	WELA	Permanent	Dry	Mangrove	0	NoID	1	0	0	0
729	2015-02-04	19:57:50	2015-02-04 18:08:56	L67X	Permanent	Dry	Prairie	0	NoID	1	0	0	0
730	2015-02-04	19:57:56	2015-02-04 18:08:56	PIN1	Temporary	Dry	Pine	NA	NoID	1	0	0	0
731	2015-02-04	19:58:04	2015-02-04 18:08:56	PIN2	Temporary	Dry	Pine	1	TABR	1	1	0	0
732	2015-02-04	19:58:09	2015-02-04 18:08:56	L67X	Permanent	Dry	Prairie	0	NoID	1	0	0	0
733	2015-02-04	19:58:22	2015-02-04 18:08:56	WELA	Permanent	Dry	Mangrove	0.75	NYHU	1	1	0	0
734	2015-02-04	19:58:23	2015-02-04 18:08:56	PIN2	Temporary	Dry	Pine	1	TABR	1	1	0	0
735	2015-02-04	19:58:27	2015-02-04 18:08:56	L67X	Permanent	Dry	Prairie	0.638888888888889	EPFU	1	0	0	0
736	2015-02-04	19:58:31	2015-02-04 18:08:56	MAHA	Temporary	Dry	Prairie	1	TABR	1	1	0	0
737	2015-02-04	19:58:31	2015-02-04 18:08:56	WELA	Permanent	Dry	Mangrove	1	TABR	1	0	0	0
738	2015-02-04	19:58:45	2015-02-04 18:08:56	L67X	Permanent	Dry	Prairie	0	NoID	1	0	0	0
739	2015-02-04	19:58:50	2015-02-04 18:08:56	PAHA	Temporary	Dry	Prairie	0.730769230769231	TABR	1	0	0	0
740	2015-02-04	19:58:54	2015-02-04 18:08:56	WELA	Permanent	Dry	Mangrove	0	NoID	1	0	0	0
741	2015-02-04	19:59:12	2015-02-04 18:08:56	WELA	Permanent	Dry	Mangrove	0	NoID	1	0	0	0
742	2015-02-04	19:59:31	2015-02-04 18:08:56	WELA	Permanent	Dry	Mangrove	0.857142857142857	TABR	1	1	0	0
743	2015-02-04	19:59:51	2015-02-04 18:08:56	SKLA	Permanent	Dry	Pine	1	TABR	1	1	0	0
744	2015-02-04	19:59:53	2015-02-04 18:08:56	PAHA	Temporary	Dry	Prairie	0.785714285714286	TABR	1	1	0	0
745	2015-02-04	19:59:55	2015-02-04 18:08:56	L67X	Permanent	Dry	Prairie	0.5	EPFU	1	0	0	0
746	2015-02-04	2:00:11	2015-02-04 18:08:56	L67X	Permanent	Dry	Prairie	0.833333333333333	EPFU	1	1	0	0
747	2015-02-04	2:02:48	2015-02-04 18:08:56	WELA	Permanent	Dry	Mangrove	0	NoID	1	0	0	0
748	2015-02-04	2:03:04	2015-02-04 18:08:56	SKLA	Permanent	Dry	Pine	0.571428571428571	TABR	1	0	0	0
749	2015-02-04	2:07:01	2015-02-04 18:08:56	PIN6	Temporary	Dry	Pine	0.88	EPFU	1	1	0	0
750	2015-02-04	2:07:53	2015-02-04 18:08:56	PIN6	Temporary	Dry	Pine	0.666666666666667	EPFU	1	0	0	0
751	2015-02-04	2:13:22	2015-02-04 18:08:56	SKLA	Permanent	Dry	Pine	0.604166666666667	EPFU	1	0	0	0
752	2015-02-04	2:15:11	2015-02-04 18:08:56	SKLA	Permanent	Dry	Pine	0.743589743589744	EPFU	1	0	0	0
753	2015-02-04	2:16:57	2015-02-04 18:08:56	WELA	Permanent	Dry	Mangrove	0	NoID	1	0	0	0
754	2015-02-04	2:18:38	2015-02-04 18:08:56	PIN2	Temporary	Dry	Pine	1	TABR	1	1	0	0
755	2015-02-04	2:20:00	2015-02-04 18:08:56	PIN6	Temporary	Dry	Pine	0.666666666666667	NYHU	1	0	0	0
756	2015-02-04	2:22:50	2015-02-04 18:08:56	WELA	Permanent	Dry	Mangrove	0	NoID	1	0	0	0
757	2015-02-04	2:25:31	2015-02-04 18:08:56	L67X	Permanent	Dry	Prairie	0	NoID	1	0	0	0
758	2015-02-04	2:25:48	2015-02-04 18:08:56	L67X	Permanent	Dry	Prairie	0	NoID	1	0	0	0
759	2015-02-04	2:26:05	2015-02-04 18:08:56	L67X	Permanent	Dry	Prairie	1	TABR	1	0	0	0
760	2015-02-04	2:28:55	2015-02-04 18:08:56	SKLA	Permanent	Dry	Pine	0.72	EPFU	1	0	0	0
761	2015-02-04	2:31:43	2015-02-04 18:08:56	MAHA	Temporary	Dry	Prairie	0	NoID	1	0	0	0
762	2015-02-04	2:35:11	2015-02-04 18:08:56	PAHA	Temporary	Dry	Prairie	0	NoID	1	0	0	0
763	2015-02-04	2:36:17	2015-02-04 18:08:56	SKLA	Permanent	Dry	Pine	0	NoID	1	0	0	0
764	2015-02-04	2:36:24	2015-02-04 18:08:56	WELA	Permanent	Dry	Mangrove	0.8	TABR	1	1	0	0
765	2015-02-04	2:39:46	2015-02-04 18:08:56	L67X	Permanent	Dry	Prairie	0.656716417910448	EPFU	1	0	0	0
766	2015-02-04	2:40:05	2015-02-04 18:08:56	L67X	Permanent	Dry	Prairie	0.727272727272727	TABR	1	0	0	0
767	2015-02-04	2:44:40	2015-02-04 18:08:56	SKLA	Permanent	Dry	Pine	1	TABR	1	0	0	0
768	2015-02-04	2:45:49	2015-02-04 18:08:56	WELA	Permanent	Dry	Mangrove	0.806451612903226	TABR	1	1	0	0
769	2015-02-04	2:50:10	2015-02-04 18:08:56	SKLA	Permanent	Dry	Pine	NA	NoID	1	0	0	0
770	2015-02-04	2:52:27	2015-02-04 18:08:56	SKLA	Permanent	Dry	Pine	0	NoID	1	0	0	0
771	2015-02-04	2:57:09	2015-02-04 18:08:56	WELA	Permanent	Dry	Mangrove	0.8	TABR	1	1	0	0
772	2015-02-04	2:58:53	2015-02-04 18:08:56	WELA	Permanent	Dry	Mangrove	0.6	EPFU	1	0	0	0
773	2015-02-04	20:00:06	2015-02-04 18:08:56	L67X	Permanent	Dry	Prairie	0.777777777777778	EPFU	1	1	0	0
774	2015-02-04	20:00:29	2015-02-04 18:08:56	MAHA	Temporary	Dry	Prairie	1	TABR	1	1	0	0
775	2015-02-04	20:00:37	2015-02-04 18:08:56	PAHA	Temporary	Dry	Prairie	0.814814814814815	TABR	1	1	0	0
776	2015-02-04	20:01:09	2015-02-04 18:08:56	WELA	Permanent	Dry	Mangrove	0	NoID	1	0	0	0
777	2015-02-04	20:02:13	2015-02-04 18:08:56	PAHA	Temporary	Dry	Prairie	0.476190476190476	EPFU	1	0	0	0
778	2015-02-04	20:02:40	2015-02-04 18:08:56	PIN1	Temporary	Dry	Pine	0.909090909090909	TABR	1	1	0	0
779	2015-02-04	20:02:40	2015-02-04 18:08:56	PIN2	Temporary	Dry	Pine	0.958333333333333	TABR	1	1	0	0
780	2015-02-04	20:02:42	2015-02-04 18:08:56	PAHA	Temporary	Dry	Prairie	0	NoID	1	0	0	0
781	2015-02-04	20:02:47	2015-02-04 18:08:56	L67X	Permanent	Dry	Prairie	0.607142857142857	TABR	1	0	0	0
782	2015-02-04	20:02:59	2015-02-04 18:08:56	MAHA	Temporary	Dry	Prairie	1	TABR	1	0	0	0
783	2015-02-04	20:03:01	2015-02-04 18:08:56	PIN2	Temporary	Dry	Pine	1	TABR	1	1	0	0
784	2015-02-04	20:03:06	2015-02-04 18:08:56	L67X	Permanent	Dry	Prairie	0	NoID	1	0	0	0
785	2015-02-04	20:03:09	2015-02-04 18:08:56	MAHA	Temporary	Dry	Prairie	NA	NoID	1	0	0	0
786	2015-02-04	20:03:19	2015-02-04 18:08:56	L67X	Permanent	Dry	Prairie	0	NoID	1	0	0	0
787	2015-02-04	20:03:36	2015-02-04 18:08:56	PIN1	Temporary	Dry	Pine	NA	NoID	1	0	0	0
788	2015-02-04	20:03:37	2015-02-04 18:08:56	PIN2	Temporary	Dry	Pine	0	NoID	1	0	0	0
789	2015-02-04	20:04:00	2015-02-04 18:08:56	L67X	Permanent	Dry	Prairie	0.813953488372093	TABR	1	1	0	0
790	2015-02-04	20:04:15	2015-02-04 18:08:56	SKLA	Permanent	Dry	Pine	0.6	TABR	1	0	0	0
791	2015-02-04	20:04:19	2015-02-04 18:08:56	L67X	Permanent	Dry	Prairie	0	NoID	1	0	0	0
792	2015-02-04	20:04:27	2015-02-04 18:08:56	PIN2	Temporary	Dry	Pine	1	TABR	1	0	0	0
793	2015-02-04	20:04:32	2015-02-04 18:08:56	SHVA	Temporary	Dry	Prairie	1	TABR	1	1	0	0
794	2015-02-04	20:04:35	2015-02-04 18:08:56	L67X	Permanent	Dry	Prairie	0.708333333333333	EPFU	1	0	0	0
795	2015-02-04	20:04:35	2015-02-04 18:08:56	PIN2	Temporary	Dry	Pine	1	TABR	1	1	0	0
796	2015-02-04	20:04:43	2015-02-04 18:08:56	MAHA	Temporary	Dry	Prairie	0.857142857142857	TABR	1	1	0	0
797	2015-02-04	20:04:49	2015-02-04 18:08:56	SKLA	Permanent	Dry	Pine	0.545454545454545	TABR	1	0	0	0
798	2015-02-04	20:04:54	2015-02-04 18:08:56	L67X	Permanent	Dry	Prairie	1	EPFU	1	0	0	0
799	2015-02-04	20:04:55	2015-02-04 18:08:56	MAHA	Temporary	Dry	Prairie	0	NoID	1	0	0	0
800	2015-02-04	20:05:05	2015-02-04 18:08:56	L67X	Permanent	Dry	Prairie	0	NoID	1	0	0	0
801	2015-02-04	20:05:10	2015-02-04 18:08:56	SKLA	Permanent	Dry	Pine	NA	NoID	1	0	0	0
802	2015-02-04	20:05:20	2015-02-04 18:08:56	SKLA	Permanent	Dry	Pine	0.666666666666667	TABR	1	0	0	0
803	2015-02-04	20:05:27	2015-02-04 18:08:56	L67X	Permanent	Dry	Prairie	1	TABR	1	0	0	0
804	2015-02-04	20:05:30	2015-02-04 18:08:56	SKLA	Permanent	Dry	Pine	0.8	TABR	1	1	0	0
805	2015-02-04	20:05:40	2015-02-04 18:08:56	SKLA	Permanent	Dry	Pine	0.636363636363636	EPFU	1	0	0	0
806	2015-02-04	20:05:47	2015-02-04 18:08:56	L67X	Permanent	Dry	Prairie	0.958333333333333	EPFU	1	1	0	0
807	2015-02-04	20:05:55	2015-02-04 18:08:56	SKLA	Permanent	Dry	Pine	0	NoID	1	0	0	0
808	2015-02-04	20:05:58	2015-02-04 18:08:56	PAHA	Temporary	Dry	Prairie	1	TABR	1	0	0	0
809	2015-02-04	20:06:14	2015-02-04 18:08:56	SKLA	Permanent	Dry	Pine	0.666666666666667	EPFU	1	0	0	0
810	2015-02-04	20:06:15	2015-02-04 18:08:56	PAHA	Temporary	Dry	Prairie	0.764705882352941	TABR	1	1	0	0
811	2015-02-04	20:06:22	2015-02-04 18:08:56	L67X	Permanent	Dry	Prairie	0.622222222222222	TABR	1	0	0	0
812	2015-02-04	20:06:26	2015-02-04 18:08:56	SKLA	Permanent	Dry	Pine	0.714285714285714	EPFU	1	0	0	0
813	2015-02-04	20:06:38	2015-02-04 18:08:56	SKLA	Permanent	Dry	Pine	0	NoID	1	0	0	0
814	2015-02-04	20:06:41	2015-02-04 18:08:56	L67X	Permanent	Dry	Prairie	0	NoID	1	0	0	0
815	2015-02-04	20:06:48	2015-02-04 18:08:56	PAHA	Temporary	Dry	Prairie	0.594594594594595	TABR	1	0	0	0
816	2015-02-04	20:07:07	2015-02-04 18:08:56	L67X	Permanent	Dry	Prairie	0	NoID	1	0	0	0
817	2015-02-04	20:07:15	2015-02-04 18:08:56	L67X	Permanent	Dry	Prairie	0.714285714285714	EPFU	1	0	0	0
818	2015-02-04	20:07:32	2015-02-04 18:08:56	SHVA	Temporary	Dry	Prairie	1	TABR	1	1	0	0
819	2015-02-04	20:07:38	2015-02-04 18:08:56	MAHA	Temporary	Dry	Prairie	0.9375	TABR	1	1	0	0
820	2015-02-04	20:07:44	2015-02-04 18:08:56	SHVA	Temporary	Dry	Prairie	NA	NoID	1	0	0	0
821	2015-02-04	20:07:44	2015-02-04 18:08:56	SKLA	Permanent	Dry	Pine	0	NoID	1	0	0	0
822	2015-02-04	20:07:58	2015-02-04 18:08:56	SKLA	Permanent	Dry	Pine	0.625	EPFU	1	0	0	0
823	2015-02-04	20:08:12	2015-02-04 18:08:56	PIN1	Temporary	Dry	Pine	0.80952380952381	TABR	1	1	0	0
824	2015-02-04	20:08:20	2015-02-04 18:08:56	PIN2	Temporary	Dry	Pine	0.826086956521739	TABR	1	1	0	0
825	2015-02-04	20:08:24	2015-02-04 18:08:56	SKLA	Permanent	Dry	Pine	0.8	TABR	1	1	0	0
826	2015-02-04	20:08:36	2015-02-04 18:08:56	SKLA	Permanent	Dry	Pine	0.75	TABR	1	0	0	0
827	2015-02-04	20:08:41	2015-02-04 18:08:56	PIN2	Temporary	Dry	Pine	NA	NoID	1	0	0	0
828	2015-02-04	20:08:46	2015-02-04 18:08:56	SKLA	Permanent	Dry	Pine	0.625	EPFU	1	0	0	0
829	2015-02-04	20:08:57	2015-02-04 18:08:56	SKLA	Permanent	Dry	Pine	0	NoID	1	0	0	0
830	2015-02-04	20:09:01	2015-02-04 18:08:56	L67X	Permanent	Dry	Prairie	1	TABR	1	0	0	0
831	2015-02-04	20:09:05	2015-02-04 18:08:56	PIN1	Temporary	Dry	Pine	1	TABR	1	1	0	0
832	2015-02-04	20:09:09	2015-02-04 18:08:56	SKLA	Permanent	Dry	Pine	0.8	TABR	1	1	0	0
833	2015-02-04	20:09:11	2015-02-04 18:08:56	L67X	Permanent	Dry	Prairie	1	TABR	1	1	0	0
834	2015-02-04	20:09:21	2015-02-04 18:08:56	PIN1	Temporary	Dry	Pine	0.821428571428571	TABR	1	1	0	0
835	2015-02-04	20:09:31	2015-02-04 18:08:56	L67X	Permanent	Dry	Prairie	0.966666666666667	TABR	1	1	0	0
836	2015-02-04	20:09:50	2015-02-04 18:08:56	L67X	Permanent	Dry	Prairie	1	TABR	1	1	0	0
837	2015-02-04	20:09:54	2015-02-04 18:08:56	SKLA	Permanent	Dry	Pine	0.333333333333333	LAIN	1	0	0	0
838	2015-02-04	20:10:03	2015-02-04 18:08:56	SKLA	Permanent	Dry	Pine	0.571428571428571	EPFU	1	0	0	0
839	2015-02-04	20:10:06	2015-02-04 18:08:56	L67X	Permanent	Dry	Prairie	1	TABR	1	0	0	0
840	2015-02-04	20:10:23	2015-02-04 18:08:56	SKLA	Permanent	Dry	Pine	1	TABR	1	0	0	0
841	2015-02-04	20:10:31	2015-02-04 18:08:56	SKLA	Permanent	Dry	Pine	0.727272727272727	TABR	1	0	0	0
842	2015-02-04	20:10:33	2015-02-04 18:08:56	L67X	Permanent	Dry	Prairie	0.5	EPFU	1	0	0	0
843	2015-02-04	20:10:43	2015-02-04 18:08:56	SKLA	Permanent	Dry	Pine	0	NoID	1	0	0	0
844	2015-02-04	20:10:47	2015-02-04 18:08:56	PIN6	Temporary	Dry	Pine	0.692307692307692	NYHU	1	0	0	0
845	2015-02-04	20:11:02	2015-02-04 18:08:56	SKLA	Permanent	Dry	Pine	0.636363636363636	EPFU	1	0	0	0
846	2015-02-04	20:11:02	2015-02-04 18:08:56	WELA	Permanent	Dry	Mangrove	NA	NoID	1	0	0	0
847	2015-02-04	20:11:06	2015-02-04 18:08:56	L67X	Permanent	Dry	Prairie	1	TABR	1	0	0	0
848	2015-02-04	20:11:09	2015-02-04 18:08:56	WELA	Permanent	Dry	Mangrove	0.588235294117647	LABO	1	0	0	0
849	2015-02-04	20:11:32	2015-02-04 18:08:56	PIN2	Temporary	Dry	Pine	1	TABR	1	1	0	0
850	2015-02-04	20:11:42	2015-02-04 18:08:56	SKLA	Permanent	Dry	Pine	0.75	TABR	1	0	0	0
851	2015-02-04	20:11:48	2015-02-04 18:08:56	L67X	Permanent	Dry	Prairie	1	TABR	1	1	0	0
852	2015-02-04	20:11:58	2015-02-04 18:08:56	L67X	Permanent	Dry	Prairie	1	TABR	1	1	0	0
853	2015-02-04	20:12:16	2015-02-04 18:08:56	L67X	Permanent	Dry	Prairie	1	TABR	1	0	0	0
854	2015-02-04	20:12:20	2015-02-04 18:08:56	SHVA	Temporary	Dry	Prairie	0.777777777777778	TABR	1	1	0	0
855	2015-02-04	20:12:36	2015-02-04 18:08:56	L67X	Permanent	Dry	Prairie	0.530612244897959	EPFU	1	0	0	0
856	2015-02-04	20:12:43	2015-02-04 18:08:56	SKLA	Permanent	Dry	Pine	0	NoID	1	0	0	0
857	2015-02-04	20:12:48	2015-02-04 18:08:56	SHVA	Temporary	Dry	Prairie	1	TABR	1	0	0	0
858	2015-02-04	20:12:58	2015-02-04 18:08:56	SHVA	Temporary	Dry	Prairie	0	NoID	1	0	0	0
859	2015-02-04	20:12:58	2015-02-04 18:08:56	SKLA	Permanent	Dry	Pine	0.5	TABR	1	0	0	0
860	2015-02-04	20:13:08	2015-02-04 18:08:56	SKLA	Permanent	Dry	Pine	0.8	TABR	1	1	0	0
861	2015-02-04	20:13:18	2015-02-04 18:08:56	L67X	Permanent	Dry	Prairie	0	NoID	1	0	0	0
862	2015-02-04	20:13:20	2015-02-04 18:08:56	SHVA	Temporary	Dry	Prairie	1	TABR	1	1	0	0
863	2015-02-04	20:13:30	2015-02-04 18:08:56	SKLA	Permanent	Dry	Pine	0.615384615384615	TABR	1	0	0	0
864	2015-02-04	20:13:37	2015-02-04 18:08:56	L67X	Permanent	Dry	Prairie	0	NoID	1	0	0	0
865	2015-02-04	20:13:45	2015-02-04 18:08:56	SKLA	Permanent	Dry	Pine	0.5	EPFU	1	0	0	0
866	2015-02-04	20:13:50	2015-02-04 18:08:56	WELA	Permanent	Dry	Mangrove	0.8	LABO	1	1	0	0
867	2015-02-04	20:13:56	2015-02-04 18:08:56	SKLA	Permanent	Dry	Pine	0	NoID	1	0	0	0
868	2015-02-04	20:14:00	2015-02-04 18:08:56	PIN6	Temporary	Dry	Pine	1	TABR	1	1	0	0
869	2015-02-04	20:14:19	2015-02-04 18:08:56	SKLA	Permanent	Dry	Pine	0.288888888888889	LAIN	1	0	0	0
870	2015-02-04	20:14:31	2015-02-04 18:08:56	PIN6	Temporary	Dry	Pine	1	TABR	1	1	0	0
871	2015-02-04	20:14:38	2015-02-04 18:08:56	SKLA	Permanent	Dry	Pine	0	NoID	1	0	0	0
872	2015-02-04	20:14:45	2015-02-04 18:08:56	L67X	Permanent	Dry	Prairie	0.69047619047619	EPFU	1	0	0	0
873	2015-02-04	20:14:49	2015-02-04 18:08:56	SKLA	Permanent	Dry	Pine	0	NoID	1	0	0	0
874	2015-02-04	20:15:08	2015-02-04 18:08:56	SKLA	Permanent	Dry	Pine	0	NoID	1	0	0	0
875	2015-02-04	20:15:21	2015-02-04 18:08:56	L67X	Permanent	Dry	Prairie	0	NoID	1	0	0	0
876	2015-02-04	20:15:27	2015-02-04 18:08:56	SKLA	Permanent	Dry	Pine	0	NoID	1	0	0	0
877	2015-02-04	20:15:35	2015-02-04 18:08:56	L67X	Permanent	Dry	Prairie	0.526315789473684	TABR	1	0	0	0
878	2015-02-04	20:15:46	2015-02-04 18:08:56	SKLA	Permanent	Dry	Pine	0	NoID	1	0	0	0
879	2015-02-04	20:15:47	2015-02-04 18:08:56	L67X	Permanent	Dry	Prairie	0.892857142857143	TABR	1	1	0	0
880	2015-02-04	20:16:05	2015-02-04 18:08:56	SKLA	Permanent	Dry	Pine	0.292929292929293	LAIN	1	0	0	0
881	2015-02-04	20:16:09	2015-02-04 18:08:56	WELA	Permanent	Dry	Mangrove	0.545454545454545	LABO	1	0	0	0
882	2015-02-04	20:16:16	2015-02-04 18:08:56	SHVA	Temporary	Dry	Prairie	0.783333333333333	TABR	1	1	0	0
883	2015-02-04	20:16:24	2015-02-04 18:08:56	SKLA	Permanent	Dry	Pine	0	NoID	1	0	0	0
884	2015-02-04	20:16:33	2015-02-04 18:08:56	PIN2	Temporary	Dry	Pine	NA	NoID	1	0	0	0
885	2015-02-04	20:16:35	2015-02-04 18:08:56	SHVA	Temporary	Dry	Prairie	0	NoID	1	0	0	0
886	2015-02-04	20:16:42	2015-02-04 18:08:56	L67X	Permanent	Dry	Prairie	0	NoID	1	0	0	0
887	2015-02-04	20:16:43	2015-02-04 18:08:56	SKLA	Permanent	Dry	Pine	0	NoID	1	0	0	0
888	2015-02-04	20:16:52	2015-02-04 18:08:56	PIN1	Temporary	Dry	Pine	1	TABR	1	1	0	0
889	2015-02-04	20:16:59	2015-02-04 18:08:56	PIN6	Temporary	Dry	Pine	0.956521739130435	TABR	1	1	0	0
890	2015-02-04	20:16:59	2015-02-04 18:08:56	WELA	Permanent	Dry	Mangrove	0.777777777777778	TABR	1	1	0	0
891	2015-02-04	20:17:02	2015-02-04 18:08:56	PIN1	Temporary	Dry	Pine	0.833333333333333	TABR	1	1	0	0
892	2015-02-04	20:17:03	2015-02-04 18:08:56	SKLA	Permanent	Dry	Pine	0.361111111111111	LAIN	1	0	0	0
893	2015-02-04	20:17:11	2015-02-04 18:08:56	PIN1	Temporary	Dry	Pine	0.833333333333333	TABR	1	1	0	0
894	2015-02-04	20:17:21	2015-02-04 18:08:56	SKLA	Permanent	Dry	Pine	0	NoID	1	0	0	0
895	2015-02-04	20:17:27	2015-02-04 18:08:56	PIN1	Temporary	Dry	Pine	0	NoID	1	0	0	0
896	2015-02-04	20:17:36	2015-02-04 18:08:56	SHVA	Temporary	Dry	Prairie	0.666666666666667	LAIN	1	0	0	0
897	2015-02-04	20:17:38	2015-02-04 18:08:56	PIN1	Temporary	Dry	Pine	1	TABR	1	1	0	0
898	2015-02-04	20:17:41	2015-02-04 18:08:56	L67X	Permanent	Dry	Prairie	0.952380952380952	TABR	1	1	0	0
899	2015-02-04	20:17:57	2015-02-04 18:08:56	PIN1	Temporary	Dry	Pine	1	TABR	1	0	0	0
900	2015-02-04	20:18:00	2015-02-04 18:08:56	L67X	Permanent	Dry	Prairie	0	NoID	1	0	0	0
901	2015-02-04	20:18:09	2015-02-04 18:08:56	SKLA	Permanent	Dry	Pine	0	NoID	1	0	0	0
902	2015-02-04	20:18:15	2015-02-04 18:08:56	WELA	Permanent	Dry	Mangrove	0.527777777777778	LABO	1	0	0	0
903	2015-02-04	20:18:18	2015-02-04 18:08:56	L67X	Permanent	Dry	Prairie	0.884615384615385	TABR	1	1	0	0
904	2015-02-04	20:18:20	2015-02-04 18:08:56	PIN1	Temporary	Dry	Pine	0.735849056603774	TABR	1	0	0	0
905	2015-02-04	20:18:27	2015-02-04 18:08:56	SKLA	Permanent	Dry	Pine	0.416666666666667	LAIN	1	0	0	0
906	2015-02-04	20:18:39	2015-02-04 18:08:56	PIN1	Temporary	Dry	Pine	0	NoID	1	0	0	0
907	2015-02-04	20:18:40	2015-02-04 18:08:56	L67X	Permanent	Dry	Prairie	0.73469387755102	EPFU	1	0	0	0
908	2015-02-04	20:18:43	2015-02-04 18:08:56	WELA	Permanent	Dry	Mangrove	0.607142857142857	TABR	1	0	0	0
909	2015-02-04	20:18:45	2015-02-04 18:08:56	SKLA	Permanent	Dry	Pine	0.5	LAIN	1	0	0	0
910	2015-02-04	20:18:59	2015-02-04 18:08:56	L67X	Permanent	Dry	Prairie	0.676470588235294	TABR	1	0	0	0
911	2015-02-04	20:19:01	2015-02-04 18:08:56	SKLA	Permanent	Dry	Pine	0	NoID	1	0	0	0
912	2015-02-04	20:19:02	2015-02-04 18:08:56	WELA	Permanent	Dry	Mangrove	0.666666666666667	TABR	1	0	0	0
913	2015-02-04	20:19:19	2015-02-04 18:08:56	SKLA	Permanent	Dry	Pine	0.62	EPFU	1	0	0	0
914	2015-02-04	20:19:25	2015-02-04 18:08:56	L67X	Permanent	Dry	Prairie	0	NoID	1	0	0	0
915	2015-02-04	20:19:36	2015-02-04 18:08:56	SKLA	Permanent	Dry	Pine	0	NoID	1	0	0	0
916	2015-02-04	20:19:48	2015-02-04 18:08:56	L67X	Permanent	Dry	Prairie	0	NoID	1	0	0	0
917	2015-02-04	20:19:54	2015-02-04 18:08:56	SKLA	Permanent	Dry	Pine	0.294736842105263	LAIN	1	0	0	0
918	2015-02-04	20:20:07	2015-02-04 18:08:56	L67X	Permanent	Dry	Prairie	0	NoID	1	0	0	0
919	2015-02-04	20:20:13	2015-02-04 18:08:56	SKLA	Permanent	Dry	Pine	0	NoID	1	0	0	0
920	2015-02-04	20:20:23	2015-02-04 18:08:56	SHVA	Temporary	Dry	Prairie	1	TABR	1	0	0	0
921	2015-02-04	20:20:25	2015-02-04 18:08:56	L67X	Permanent	Dry	Prairie	0	NoID	1	0	0	0
922	2015-02-04	20:20:31	2015-02-04 18:08:56	SKLA	Permanent	Dry	Pine	0	NoID	1	0	0	0
923	2015-02-04	20:20:50	2015-02-04 18:08:56	SKLA	Permanent	Dry	Pine	0.692307692307692	TABR	1	0	0	0
924	2015-02-04	20:20:54	2015-02-04 18:08:56	L67X	Permanent	Dry	Prairie	0	NoID	1	0	0	0
925	2015-02-04	20:21:04	2015-02-04 18:08:56	L67X	Permanent	Dry	Prairie	0	NoID	1	0	0	0
926	2015-02-04	20:21:07	2015-02-04 18:08:56	SKLA	Permanent	Dry	Pine	0.75	LAIN	1	0	0	0
927	2015-02-04	20:21:22	2015-02-04 18:08:56	L67X	Permanent	Dry	Prairie	0	NoID	1	0	0	0
928	2015-02-04	20:21:41	2015-02-04 18:08:56	SKLA	Permanent	Dry	Pine	0.75	EPFU	1	0	0	0
929	2015-02-04	20:21:48	2015-02-04 18:08:56	L67X	Permanent	Dry	Prairie	0.684210526315789	EPFU	1	0	0	0
930	2015-02-04	20:21:56	2015-02-04 18:08:56	SKLA	Permanent	Dry	Pine	0.617647058823529	TABR	1	0	0	0
931	2015-02-04	20:22:07	2015-02-04 18:08:56	L67X	Permanent	Dry	Prairie	0.578947368421053	EPFU	1	0	0	0
932	2015-02-04	20:22:15	2015-02-04 18:08:56	SKLA	Permanent	Dry	Pine	0	NoID	1	0	0	0
933	2015-02-04	20:22:33	2015-02-04 18:08:56	L67X	Permanent	Dry	Prairie	0.926829268292683	TABR	1	1	0	0
934	2015-02-04	20:22:33	2015-02-04 18:08:56	SKLA	Permanent	Dry	Pine	0.821428571428571	TABR	1	1	0	0
935	2015-02-04	20:22:48	2015-02-04 18:08:56	SKLA	Permanent	Dry	Pine	0	NoID	1	0	0	0
936	2015-02-04	20:22:52	2015-02-04 18:08:56	L67X	Permanent	Dry	Prairie	1	TABR	1	0	0	0
937	2015-02-04	20:23:06	2015-02-04 18:08:56	SKLA	Permanent	Dry	Pine	0.75	TABR	1	1	0	0
938	2015-02-04	20:23:16	2015-02-04 18:08:56	SKLA	Permanent	Dry	Pine	0.772727272727273	TABR	1	1	0	0
939	2015-02-04	20:23:32	2015-02-04 18:08:56	SKLA	Permanent	Dry	Pine	0.888888888888889	TABR	1	1	0	0
940	2015-02-04	20:24:04	2015-02-04 18:08:56	L67X	Permanent	Dry	Prairie	0	NoID	1	0	0	0
941	2015-02-04	20:24:23	2015-02-04 18:08:56	L67X	Permanent	Dry	Prairie	0.67741935483871	EPFU	1	0	0	0
942	2015-02-04	20:24:52	2015-02-04 18:08:56	L67X	Permanent	Dry	Prairie	0.75	EPFU	1	0	0	0
943	2015-02-04	20:24:57	2015-02-04 18:08:56	SKLA	Permanent	Dry	Pine	0	NoID	1	0	0	0
944	2015-02-04	20:24:58	2015-02-04 18:08:56	L67X	Permanent	Dry	Prairie	0.833333333333333	EPFU	1	1	0	0
945	2015-02-04	20:25:33	2015-02-04 18:08:56	L67X	Permanent	Dry	Prairie	0	NoID	1	0	0	0
946	2015-02-04	20:25:55	2015-02-04 18:08:56	SKLA	Permanent	Dry	Pine	0.5	LAIN	1	0	0	0
947	2015-02-04	20:26:05	2015-02-04 18:08:56	PIN2	Temporary	Dry	Pine	NA	NoID	1	0	0	0
948	2015-02-04	20:26:20	2015-02-04 18:08:56	SHVA	Temporary	Dry	Prairie	0	NoID	1	0	0	0
949	2015-02-04	20:26:26	2015-02-04 18:08:56	PIN2	Temporary	Dry	Pine	0.857142857142857	TABR	1	1	0	0
950	2015-02-04	20:26:39	2015-02-04 18:08:56	SHVA	Temporary	Dry	Prairie	0	NoID	1	0	0	0
951	2015-02-04	20:26:40	2015-02-04 18:08:56	PIN6	Temporary	Dry	Pine	1	TABR	1	0	0	0
952	2015-02-04	20:27:15	2015-02-04 18:08:56	L67X	Permanent	Dry	Prairie	0.746268656716418	EPFU	1	0	0	0
953	2015-02-04	20:27:33	2015-02-04 18:08:56	L67X	Permanent	Dry	Prairie	0	NoID	1	0	0	0
954	2015-02-04	20:27:47	2015-02-04 18:08:56	PAHA	Temporary	Dry	Prairie	0	NoID	1	0	0	0
955	2015-02-04	20:27:52	2015-02-04 18:08:56	L67X	Permanent	Dry	Prairie	0	NoID	1	0	0	0
956	2015-02-04	20:28:09	2015-02-04 18:08:56	SKLA	Permanent	Dry	Pine	NA	NoID	1	0	0	0
957	2015-02-04	20:28:10	2015-02-04 18:08:56	L67X	Permanent	Dry	Prairie	0	NoID	1	0	0	0
958	2015-02-04	20:28:20	2015-02-04 18:08:56	MAHA	Temporary	Dry	Prairie	0.807692307692308	TABR	1	1	0	0
959	2015-02-04	20:28:29	2015-02-04 18:08:56	L67X	Permanent	Dry	Prairie	0	NoID	1	0	0	0
960	2015-02-04	20:28:38	2015-02-04 18:08:56	MAHA	Temporary	Dry	Prairie	0	NoID	1	0	0	0
961	2015-02-04	20:28:42	2015-02-04 18:08:56	SKLA	Permanent	Dry	Pine	0.730769230769231	EPFU	1	0	0	0
962	2015-02-04	20:28:48	2015-02-04 18:08:56	L67X	Permanent	Dry	Prairie	0.8	EPFU	1	1	0	0
963	2015-02-04	20:29:10	2015-02-04 18:08:56	SKLA	Permanent	Dry	Pine	0.555555555555556	LAIN	1	0	0	0
964	2015-02-04	20:29:24	2015-02-04 18:08:56	L67X	Permanent	Dry	Prairie	0.875	EPFU	1	1	0	0
965	2015-02-04	20:29:32	2015-02-04 18:08:56	L67X	Permanent	Dry	Prairie	0.27027027027027	LAIN	1	0	0	0
966	2015-02-04	20:29:34	2015-02-04 18:08:56	SKLA	Permanent	Dry	Pine	0	NoID	1	0	0	0
967	2015-02-04	20:29:54	2015-02-04 18:08:56	PAHA	Temporary	Dry	Prairie	1	TABR	1	1	0	0
968	2015-02-04	20:30:11	2015-02-04 18:08:56	L67X	Permanent	Dry	Prairie	0	NoID	1	0	0	0
969	2015-02-04	20:30:26	2015-02-04 18:08:56	PAHA	Temporary	Dry	Prairie	0	NoID	1	0	0	0
970	2015-02-04	20:30:43	2015-02-04 18:08:56	L67X	Permanent	Dry	Prairie	0.743589743589744	TABR	1	0	0	0
971	2015-02-04	20:31:02	2015-02-04 18:08:56	L67X	Permanent	Dry	Prairie	1	TABR	1	1	0	0
972	2015-02-04	20:31:46	2015-02-04 18:08:56	PIN1	Temporary	Dry	Pine	0.857142857142857	TABR	1	1	0	0
973	2015-02-04	20:31:50	2015-02-04 18:08:56	L67X	Permanent	Dry	Prairie	0	NoID	1	0	0	0
974	2015-02-04	20:32:04	2015-02-04 18:08:56	PIN1	Temporary	Dry	Pine	1	TABR	1	1	0	0
975	2015-02-04	20:32:09	2015-02-04 18:08:56	WELA	Permanent	Dry	Mangrove	1	TABR	1	0	0	0
976	2015-02-04	20:32:30	2015-02-04 18:08:56	PIN1	Temporary	Dry	Pine	1	TABR	1	0	0	0
977	2015-02-04	20:32:34	2015-02-04 18:08:56	PIN2	Temporary	Dry	Pine	1	TABR	1	0	0	0
978	2015-02-04	20:32:36	2015-02-04 18:08:56	L67X	Permanent	Dry	Prairie	0.852941176470588	TABR	1	1	0	0
979	2015-02-04	20:32:55	2015-02-04 18:08:56	L67X	Permanent	Dry	Prairie	0.734042553191489	EPFU	1	0	0	0
980	2015-02-04	20:33:13	2015-02-04 18:08:56	L67X	Permanent	Dry	Prairie	0	NoID	1	0	0	0
981	2015-02-04	20:33:28	2015-02-04 18:08:56	SKLA	Permanent	Dry	Pine	0.777777777777778	TABR	1	1	0	0
982	2015-02-04	20:33:29	2015-02-04 18:08:56	L67X	Permanent	Dry	Prairie	0.754385964912281	EPFU	1	1	0	0
983	2015-02-04	20:33:47	2015-02-04 18:08:56	SKLA	Permanent	Dry	Pine	NA	NoID	1	0	0	0
984	2015-02-04	20:33:48	2015-02-04 18:08:56	L67X	Permanent	Dry	Prairie	0	NoID	1	0	0	0
985	2015-02-04	20:34:03	2015-02-04 18:08:56	L67X	Permanent	Dry	Prairie	0	NoID	1	0	0	0
986	2015-02-04	20:34:09	2015-02-04 18:08:56	PIN1	Temporary	Dry	Pine	0	NoID	1	0	0	0
987	2015-02-04	20:34:21	2015-02-04 18:08:56	L67X	Permanent	Dry	Prairie	0	NoID	1	0	0	0
988	2015-02-04	20:34:24	2015-02-04 18:08:56	PIN1	Temporary	Dry	Pine	1	TABR	1	1	0	0
989	2015-02-04	20:34:35	2015-02-04 18:08:56	SHVA	Temporary	Dry	Prairie	1	TABR	1	1	0	0
990	2015-02-04	20:34:40	2015-02-04 18:08:56	L67X	Permanent	Dry	Prairie	0	NoID	1	0	0	0
991	2015-02-04	20:34:58	2015-02-04 18:08:56	L67X	Permanent	Dry	Prairie	0	NoID	1	0	0	0
992	2015-02-04	20:35:03	2015-02-04 18:08:56	PIN2	Temporary	Dry	Pine	1	TABR	1	0	0	0
993	2015-02-04	20:35:09	2015-02-04 18:08:56	PIN1	Temporary	Dry	Pine	1	TABR	1	1	0	0
994	2015-02-04	20:35:10	2015-02-04 18:08:56	L67X	Permanent	Dry	Prairie	0	NoID	1	0	0	0
995	2015-02-04	20:35:16	2015-02-04 18:08:56	WELA	Permanent	Dry	Mangrove	0.926829268292683	TABR	1	1	0	0
996	2015-02-04	20:35:26	2015-02-04 18:08:56	SHVA	Temporary	Dry	Prairie	1	TABR	1	1	0	0
997	2015-02-04	20:35:27	2015-02-04 18:08:56	PIN2	Temporary	Dry	Pine	0.933333333333333	TABR	1	1	0	0
998	2015-02-04	20:35:31	2015-02-04 18:08:56	L67X	Permanent	Dry	Prairie	0	NoID	1	0	0	0
999	2015-02-04	20:35:34	2015-02-04 18:08:56	WELA	Permanent	Dry	Mangrove	0	NoID	1	0	0	0
1000	2015-02-04	20:35:48	2015-02-04 18:08:56	L67X	Permanent	Dry	Prairie	0.608695652173913	TABR	1	0	0	0
1001	2015-02-04	20:35:54	2015-02-04 18:08:56	SKLA	Permanent	Dry	Pine	0.8125	TABR	1	1	0	0
1002	2015-02-04	20:35:58	2015-02-04 18:08:56	PIN2	Temporary	Dry	Pine	0.928571428571429	TABR	1	1	0	0
1003	2015-02-04	20:36:07	2015-02-04 18:08:56	WELA	Permanent	Dry	Mangrove	0.813559322033898	TABR	1	1	0	0
1004	2015-02-04	20:36:09	2015-02-04 18:08:56	L67X	Permanent	Dry	Prairie	0.746666666666667	EPFU	1	0	0	0
1005	2015-02-04	20:36:18	2015-02-04 18:08:56	SKLA	Permanent	Dry	Pine	0.833333333333333	TABR	1	1	0	0
1006	2015-02-04	20:36:23	2015-02-04 18:08:56	PIN2	Temporary	Dry	Pine	0.789473684210526	TABR	1	1	0	0
1007	2015-02-04	20:36:28	2015-02-04 18:08:56	L67X	Permanent	Dry	Prairie	0	NoID	1	0	0	0
1008	2015-02-04	20:36:38	2015-02-04 18:08:56	L67X	Permanent	Dry	Prairie	0	NoID	1	0	0	0
1009	2015-02-04	20:36:40	2015-02-04 18:08:56	PIN1	Temporary	Dry	Pine	1	TABR	1	0	0	0
1010	2015-02-04	20:36:48	2015-02-04 18:08:56	PIN1	Temporary	Dry	Pine	1	TABR	1	0	0	0
1011	2015-02-04	20:36:52	2015-02-04 18:08:56	L67X	Permanent	Dry	Prairie	0	NoID	1	0	0	0
1012	2015-02-04	20:37:04	2015-02-04 18:08:56	PAHA	Temporary	Dry	Prairie	1	TABR	1	0	0	0
1013	2015-02-04	20:37:05	2015-02-04 18:08:56	PIN1	Temporary	Dry	Pine	1	TABR	1	0	0	0
1014	2015-02-04	20:37:06	2015-02-04 18:08:56	SKLA	Permanent	Dry	Pine	0.888888888888889	TABR	1	1	0	0
1015	2015-02-04	20:37:09	2015-02-04 18:08:56	L67X	Permanent	Dry	Prairie	0	NoID	1	0	0	0
1016	2015-02-04	20:37:16	2015-02-04 18:08:56	PIN1	Temporary	Dry	Pine	0.787878787878788	TABR	1	1	0	0
1017	2015-02-04	20:37:17	2015-02-04 18:08:56	SKLA	Permanent	Dry	Pine	0.833333333333333	TABR	1	1	0	0
1018	2015-02-04	20:37:21	2015-02-04 18:08:56	SHVA	Temporary	Dry	Prairie	0.904761904761905	TABR	1	1	0	0
1019	2015-02-04	20:37:25	2015-02-04 18:08:56	L67X	Permanent	Dry	Prairie	0	NoID	1	0	0	0
1020	2015-02-04	20:37:27	2015-02-04 18:08:56	PIN2	Temporary	Dry	Pine	0.818181818181818	TABR	1	1	0	0
1021	2015-02-04	20:37:33	2015-02-04 18:08:56	SKLA	Permanent	Dry	Pine	1	TABR	1	0	0	0
1022	2015-02-04	20:37:34	2015-02-04 18:08:56	PIN1	Temporary	Dry	Pine	1	TABR	1	1	0	0
1023	2015-02-04	20:37:44	2015-02-04 18:08:56	L67X	Permanent	Dry	Prairie	0	NoID	1	0	0	0
1024	2015-02-04	20:37:45	2015-02-04 18:08:56	PIN2	Temporary	Dry	Pine	1	TABR	1	0	0	0
1025	2015-02-04	20:38:02	2015-02-04 18:08:56	L67X	Permanent	Dry	Prairie	0	NoID	1	0	0	0
1026	2015-02-04	20:38:02	2015-02-04 18:08:56	PIN1	Temporary	Dry	Pine	0.952380952380952	TABR	1	1	0	0
1027	2015-02-04	20:38:09	2015-02-04 18:08:56	SKLA	Permanent	Dry	Pine	1	TABR	1	1	0	0
1028	2015-02-04	20:38:12	2015-02-04 18:08:56	WELA	Permanent	Dry	Mangrove	0.765957446808511	TABR	1	1	0	0
1029	2015-02-04	20:38:20	2015-02-04 18:08:56	L67X	Permanent	Dry	Prairie	0.675	TABR	1	0	0	0
1030	2015-02-04	20:38:28	2015-02-04 18:08:56	SKLA	Permanent	Dry	Pine	0.875	TABR	1	1	0	0
1031	2015-02-04	20:38:30	2015-02-04 18:08:56	WELA	Permanent	Dry	Mangrove	0.909090909090909	TABR	1	1	0	0
1032	2015-02-04	20:38:45	2015-02-04 18:08:56	SKLA	Permanent	Dry	Pine	0.833333333333333	TABR	1	1	0	0
1033	2015-02-04	20:38:46	2015-02-04 18:08:56	PIN1	Temporary	Dry	Pine	1	TABR	1	0	0	0
1034	2015-02-04	20:38:59	2015-02-04 18:08:56	PIN1	Temporary	Dry	Pine	0	NoID	1	0	0	0
1035	2015-02-04	20:39:05	2015-02-04 18:08:56	PIN1	Temporary	Dry	Pine	NA	NoID	1	0	0	0
1036	2015-02-04	20:39:11	2015-02-04 18:08:56	WELA	Permanent	Dry	Mangrove	1	TABR	1	0	0	0
1037	2015-02-04	20:39:19	2015-02-04 18:08:56	PAHA	Temporary	Dry	Prairie	1	TABR	1	1	0	0
1038	2015-02-04	20:39:22	2015-02-04 18:08:56	L67X	Permanent	Dry	Prairie	0.535714285714286	EPFU	1	0	0	0
1039	2015-02-04	20:39:24	2015-02-04 18:08:56	PIN1	Temporary	Dry	Pine	NA	NoID	1	0	0	0
1040	2015-02-04	20:39:28	2015-02-04 18:08:56	PAHA	Temporary	Dry	Prairie	0.896551724137931	TABR	1	1	0	0
1041	2015-02-04	20:39:29	2015-02-04 18:08:56	SKLA	Permanent	Dry	Pine	0.866666666666667	TABR	1	1	0	0
1042	2015-02-04	20:39:34	2015-02-04 18:08:56	L67X	Permanent	Dry	Prairie	0.705882352941177	TABR	1	0	0	0
1043	2015-02-04	20:39:49	2015-02-04 18:08:56	PIN1	Temporary	Dry	Pine	0.923076923076923	TABR	1	1	0	0
1044	2015-02-04	20:40:00	2015-02-04 18:08:56	L67X	Permanent	Dry	Prairie	0.742857142857143	EPFU	1	0	0	0
1045	2015-02-04	20:40:18	2015-02-04 18:08:56	L67X	Permanent	Dry	Prairie	0	NoID	1	0	0	0
1046	2015-02-04	20:40:32	2015-02-04 18:08:56	L67X	Permanent	Dry	Prairie	0	NoID	1	0	0	0
1047	2015-02-04	20:40:32	2015-02-04 18:08:56	PIN2	Temporary	Dry	Pine	0	NoID	1	0	0	0
1048	2015-02-04	20:40:34	2015-02-04 18:08:56	PIN1	Temporary	Dry	Pine	NA	NoID	1	0	0	0
1049	2015-02-04	20:40:49	2015-02-04 18:08:56	L67X	Permanent	Dry	Prairie	0	NoID	1	0	0	0
1050	2015-02-04	20:41:04	2015-02-04 18:08:56	PIN1	Temporary	Dry	Pine	0.333333333333333	LAIN	1	0	0	0
1051	2015-02-04	20:41:08	2015-02-04 18:08:56	L67X	Permanent	Dry	Prairie	0	NoID	1	0	0	0
1052	2015-02-04	20:41:22	2015-02-04 18:08:56	PIN2	Temporary	Dry	Pine	1	TABR	1	1	0	0
1053	2015-02-04	20:41:30	2015-02-04 18:08:56	L67X	Permanent	Dry	Prairie	0	NoID	1	0	0	0
1054	2015-02-04	20:41:31	2015-02-04 18:08:56	PIN1	Temporary	Dry	Pine	NA	NoID	1	0	0	0
1055	2015-02-04	20:41:39	2015-02-04 18:08:56	PAHA	Temporary	Dry	Prairie	1	TABR	1	0	0	0
1056	2015-02-04	20:41:46	2015-02-04 18:08:56	PIN1	Temporary	Dry	Pine	0.75	TABR	1	0	0	0
1057	2015-02-04	20:41:54	2015-02-04 18:08:56	L67X	Permanent	Dry	Prairie	0	NoID	1	0	0	0
1058	2015-02-04	20:41:59	2015-02-04 18:08:56	PIN2	Temporary	Dry	Pine	1	TABR	1	1	0	0
1059	2015-02-04	20:42:12	2015-02-04 18:08:56	L67X	Permanent	Dry	Prairie	0	NoID	1	0	0	0
1060	2015-02-04	20:42:17	2015-02-04 18:08:56	PIN2	Temporary	Dry	Pine	0.833333333333333	TABR	1	1	0	0
1061	2015-02-04	20:42:22	2015-02-04 18:08:56	PIN1	Temporary	Dry	Pine	1	TABR	1	0	0	0
1062	2015-02-04	20:42:30	2015-02-04 18:08:56	L67X	Permanent	Dry	Prairie	0	NoID	1	0	0	0
1063	2015-02-04	20:42:35	2015-02-04 18:08:56	SKLA	Permanent	Dry	Pine	0.875	TABR	1	1	0	0
1064	2015-02-04	20:42:37	2015-02-04 18:08:56	PIN2	Temporary	Dry	Pine	0.666666666666667	TABR	1	0	0	0
1065	2015-02-04	20:42:45	2015-02-04 18:08:56	L67X	Permanent	Dry	Prairie	0	NoID	1	0	0	0
1066	2015-02-04	20:42:52	2015-02-04 18:08:56	SHVA	Temporary	Dry	Prairie	1	TABR	1	1	0	0
1067	2015-02-04	20:43:10	2015-02-04 18:08:56	SHVA	Temporary	Dry	Prairie	0.88	TABR	1	1	0	0
1068	2015-02-04	20:43:22	2015-02-04 18:08:56	L67X	Permanent	Dry	Prairie	0	NoID	1	0	0	0
1069	2015-02-04	20:43:34	2015-02-04 18:08:56	L67X	Permanent	Dry	Prairie	0.777777777777778	TABR	1	1	0	0
1070	2015-02-04	20:43:34	2015-02-04 18:08:56	PAHA	Temporary	Dry	Prairie	1	TABR	1	1	0	0
1071	2015-02-04	20:43:43	2015-02-04 18:08:56	L67X	Permanent	Dry	Prairie	0	NoID	1	0	0	0
1072	2015-02-04	20:44:01	2015-02-04 18:08:56	MAHA	Temporary	Dry	Prairie	0.75	TABR	1	1	0	0
1073	2015-02-04	20:44:07	2015-02-04 18:08:56	PIN2	Temporary	Dry	Pine	1	TABR	1	0	0	0
1074	2015-02-04	20:44:10	2015-02-04 18:08:56	L67X	Permanent	Dry	Prairie	1	TABR	1	1	0	0
1075	2015-02-04	20:44:11	2015-02-04 18:08:56	PIN6	Temporary	Dry	Pine	0.583333333333333	NYHU	1	0	0	0
1076	2015-02-04	20:44:21	2015-02-04 18:08:56	MAHA	Temporary	Dry	Prairie	0.92	TABR	1	1	0	0
1077	2015-02-04	20:44:27	2015-02-04 18:08:56	PIN2	Temporary	Dry	Pine	NA	NoID	1	0	0	0
1078	2015-02-04	20:44:34	2015-02-04 18:08:56	L67X	Permanent	Dry	Prairie	0	NoID	1	0	0	0
1079	2015-02-04	20:44:42	2015-02-04 18:08:56	SKLA	Permanent	Dry	Pine	0.6	PESU	1	0	0	0
1080	2015-02-04	20:45:05	2015-02-04 18:08:56	L67X	Permanent	Dry	Prairie	0.555555555555556	EPFU	1	0	0	0
1081	2015-02-04	20:45:27	2015-02-04 18:08:56	PIN1	Temporary	Dry	Pine	0	NoID	1	0	0	0
1082	2015-02-04	20:45:40	2015-02-04 18:08:56	PIN2	Temporary	Dry	Pine	0.9	TABR	1	1	0	0
1083	2015-02-04	20:45:45	2015-02-04 18:08:56	SKLA	Permanent	Dry	Pine	1	NYHU	1	0	0	0
1084	2015-02-04	20:46:01	2015-02-04 18:08:56	SHVA	Temporary	Dry	Prairie	0.947368421052632	TABR	1	1	0	0
1085	2015-02-04	20:46:03	2015-02-04 18:08:56	PIN2	Temporary	Dry	Pine	0	NoID	1	0	0	0
1086	2015-02-04	20:46:39	2015-02-04 18:08:56	L67X	Permanent	Dry	Prairie	0.961538461538462	EPFU	1	1	0	0
1087	2015-02-04	20:46:39	2015-02-04 18:08:56	PIN2	Temporary	Dry	Pine	1	TABR	1	0	0	0
1088	2015-02-04	20:46:40	2015-02-04 18:08:56	SKLA	Permanent	Dry	Pine	0.615384615384615	TABR	1	0	0	0
1089	2015-02-04	20:46:51	2015-02-04 18:08:56	SKLA	Permanent	Dry	Pine	0.75	TABR	1	1	0	0
1090	2015-02-04	20:46:54	2015-02-04 18:08:56	PIN1	Temporary	Dry	Pine	NA	NoID	1	0	0	0
1091	2015-02-04	20:47:08	2015-02-04 18:08:56	PIN2	Temporary	Dry	Pine	NA	NoID	1	0	0	0
1092	2015-02-04	20:47:12	2015-02-04 18:08:56	SKLA	Permanent	Dry	Pine	0.764705882352941	TABR	1	1	0	0
1093	2015-02-04	20:47:17	2015-02-04 18:08:56	PIN1	Temporary	Dry	Pine	0.714285714285714	TABR	1	0	0	0
1094	2015-02-04	20:47:21	2015-02-04 18:08:56	PIN2	Temporary	Dry	Pine	1	TABR	1	1	0	0
1095	2015-02-04	20:47:24	2015-02-04 18:08:56	SKLA	Permanent	Dry	Pine	1	TABR	1	0	0	0
1096	2015-02-04	20:47:44	2015-02-04 18:08:56	SKLA	Permanent	Dry	Pine	0.916666666666667	LABO	1	1	0	0
1097	2015-02-04	20:47:51	2015-02-04 18:08:56	PIN2	Temporary	Dry	Pine	0.857142857142857	TABR	1	1	0	0
1098	2015-02-04	20:48:10	2015-02-04 18:08:56	PIN1	Temporary	Dry	Pine	NA	NoID	1	0	0	0
1099	2015-02-04	20:48:22	2015-02-04 18:08:56	PIN1	Temporary	Dry	Pine	0	NoID	1	0	0	0
1100	2015-02-04	20:49:10	2015-02-04 18:08:56	L67X	Permanent	Dry	Prairie	0.925	EPFU	1	1	0	0
1101	2015-02-04	20:49:19	2015-02-04 18:08:56	L67X	Permanent	Dry	Prairie	0.894736842105263	EPFU	1	1	0	0
1102	2015-02-04	20:49:26	2015-02-04 18:08:56	SKLA	Permanent	Dry	Pine	0	NoID	1	0	0	0
1103	2015-02-04	20:49:28	2015-02-04 18:08:56	L67X	Permanent	Dry	Prairie	0.8	TABR	1	1	0	0
1104	2015-02-04	20:49:45	2015-02-04 18:08:56	PIN2	Temporary	Dry	Pine	1	TABR	1	0	0	0
1105	2015-02-04	20:49:46	2015-02-04 18:08:56	L67X	Permanent	Dry	Prairie	0	NoID	1	0	0	0
1106	2015-02-04	20:49:56	2015-02-04 18:08:56	L67X	Permanent	Dry	Prairie	0	NoID	1	0	0	0
1107	2015-02-04	20:50:06	2015-02-04 18:08:56	L67X	Permanent	Dry	Prairie	0.982142857142857	EPFU	1	1	0	0
1108	2015-02-04	20:50:07	2015-02-04 18:08:56	SHVA	Temporary	Dry	Prairie	1	TABR	1	1	0	0
1109	2015-02-04	20:50:11	2015-02-04 18:08:56	PIN2	Temporary	Dry	Pine	0.842105263157895	TABR	1	1	0	0
1110	2015-02-04	20:50:13	2015-02-04 18:08:56	PAHA	Temporary	Dry	Prairie	0.967741935483871	TABR	1	1	0	0
1111	2015-02-04	20:50:19	2015-02-04 18:08:56	SKLA	Permanent	Dry	Pine	1	TABR	1	1	0	0
1112	2015-02-04	20:50:30	2015-02-04 18:08:56	PIN2	Temporary	Dry	Pine	1	TABR	1	0	0	0
1113	2015-02-04	20:50:57	2015-02-04 18:08:56	PIN1	Temporary	Dry	Pine	1	TABR	1	1	0	0
1114	2015-02-04	20:51:01	2015-02-04 18:08:56	L67X	Permanent	Dry	Prairie	0	NoID	1	0	0	0
1115	2015-02-04	20:51:20	2015-02-04 18:08:56	L67X	Permanent	Dry	Prairie	0	NoID	1	0	0	0
1116	2015-02-04	20:51:41	2015-02-04 18:08:56	L67X	Permanent	Dry	Prairie	0.928571428571429	EPFU	1	1	0	0
1117	2015-02-04	20:52:36	2015-02-04 18:08:56	PIN2	Temporary	Dry	Pine	0	NoID	1	0	0	0
1118	2015-02-04	20:53:09	2015-02-04 18:08:56	L67X	Permanent	Dry	Prairie	0.777777777777778	EPFU	1	1	0	0
1119	2015-02-04	20:53:27	2015-02-04 18:08:56	L67X	Permanent	Dry	Prairie	0.578947368421053	EPFU	1	0	0	0
1120	2015-02-04	20:53:29	2015-02-04 18:08:56	SKLA	Permanent	Dry	Pine	NA	NoID	1	0	0	0
1121	2015-02-04	20:53:30	2015-02-04 18:08:56	PIN2	Temporary	Dry	Pine	NA	NoID	1	0	0	0
1122	2015-02-04	20:53:43	2015-02-04 18:08:56	PIN2	Temporary	Dry	Pine	1	TABR	1	1	0	0
1123	2015-02-04	20:53:46	2015-02-04 18:08:56	L67X	Permanent	Dry	Prairie	0.773109243697479	EPFU	1	1	0	0
1124	2015-02-04	20:53:47	2015-02-04 18:08:56	SKLA	Permanent	Dry	Pine	1	MOMO	1	1	0	0
1125	2015-02-04	20:53:56	2015-02-04 18:08:56	SKLA	Permanent	Dry	Pine	0.285714285714286	LAIN	1	0	0	0
1126	2015-02-04	20:54:02	2015-02-04 18:08:56	SKLA	Permanent	Dry	Pine	1	TABR	1	1	0	0
1127	2015-02-04	20:54:07	2015-02-04 18:08:56	PIN2	Temporary	Dry	Pine	1	TABR	1	1	0	0
1128	2015-02-04	20:54:11	2015-02-04 18:08:56	L67X	Permanent	Dry	Prairie	0	NoID	1	0	0	0
1129	2015-02-04	20:54:15	2015-02-04 18:08:56	SKLA	Permanent	Dry	Pine	1	TABR	1	1	0	0
1130	2015-02-04	20:54:17	2015-02-04 18:08:56	PIN2	Temporary	Dry	Pine	0.953488372093023	TABR	1	1	0	0
1131	2015-02-04	20:54:17	2015-02-04 18:08:56	PIN6	Temporary	Dry	Pine	0	NoID	1	0	0	0
1132	2015-02-04	20:54:26	2015-02-04 18:08:56	SKLA	Permanent	Dry	Pine	0.666666666666667	LABO	1	0	0	0
1133	2015-02-04	20:54:29	2015-02-04 18:08:56	L67X	Permanent	Dry	Prairie	0	NoID	1	0	0	0
1134	2015-02-04	20:54:36	2015-02-04 18:08:56	PIN6	Temporary	Dry	Pine	1	TABR	1	0	0	0
1135	2015-02-04	20:54:47	2015-02-04 18:08:56	L67X	Permanent	Dry	Prairie	0	NoID	1	0	0	0
1136	2015-02-04	20:54:58	2015-02-04 18:08:56	SKLA	Permanent	Dry	Pine	0	NoID	1	0	0	0
1137	2015-02-04	20:55:06	2015-02-04 18:08:56	L67X	Permanent	Dry	Prairie	0	NoID	1	0	0	0
1138	2015-02-04	20:55:25	2015-02-04 18:08:56	L67X	Permanent	Dry	Prairie	0	NoID	1	0	0	0
1139	2015-02-04	20:55:38	2015-02-04 18:08:56	SKLA	Permanent	Dry	Pine	1	MOMO	1	0	0	0
1140	2015-02-04	20:55:42	2015-02-04 18:08:56	PAHA	Temporary	Dry	Prairie	0.777777777777778	TABR	1	1	0	0
1141	2015-02-04	20:55:42	2015-02-04 18:08:56	PIN2	Temporary	Dry	Pine	1	TABR	1	1	0	0
1142	2015-02-04	20:55:50	2015-02-04 18:08:56	L67X	Permanent	Dry	Prairie	0	NoID	1	0	0	0
1143	2015-02-04	20:56:02	2015-02-04 18:08:56	SKLA	Permanent	Dry	Pine	0.933333333333333	TABR	1	1	0	0
1144	2015-02-04	20:56:08	2015-02-04 18:08:56	L67X	Permanent	Dry	Prairie	0	NoID	1	0	0	0
1145	2015-02-04	20:56:23	2015-02-04 18:08:56	SKLA	Permanent	Dry	Pine	0.631578947368421	LABO	1	0	0	0
1146	2015-02-04	20:56:27	2015-02-04 18:08:56	L67X	Permanent	Dry	Prairie	0.714285714285714	TABR	1	0	0	0
1147	2015-02-04	20:56:40	2015-02-04 18:08:56	PIN2	Temporary	Dry	Pine	1	TABR	1	1	0	0
1148	2015-02-04	20:56:47	2015-02-04 18:08:56	SKLA	Permanent	Dry	Pine	0.875	MOMO	1	1	0	0
1149	2015-02-04	20:56:58	2015-02-04 18:08:56	SKLA	Permanent	Dry	Pine	0	NoID	1	0	0	0
1150	2015-02-04	20:56:59	2015-02-04 18:08:56	L67X	Permanent	Dry	Prairie	0.852941176470588	TABR	1	1	0	0
1151	2015-02-04	20:57:13	2015-02-04 18:08:56	SKLA	Permanent	Dry	Pine	0	NoID	1	0	0	0
1152	2015-02-04	20:57:25	2015-02-04 18:08:56	SKLA	Permanent	Dry	Pine	0	NoID	1	0	0	0
1153	2015-02-04	20:57:32	2015-02-04 18:08:56	SKLA	Permanent	Dry	Pine	0	NoID	1	0	0	0
1154	2015-02-04	20:57:43	2015-02-04 18:08:56	PAHA	Temporary	Dry	Prairie	1	TABR	1	1	0	0
1155	2015-02-04	20:57:51	2015-02-04 18:08:56	SKLA	Permanent	Dry	Pine	0	NoID	1	0	0	0
1156	2015-02-04	20:57:52	2015-02-04 18:08:56	PIN2	Temporary	Dry	Pine	0.714285714285714	LABO	1	0	0	0
1157	2015-02-04	20:58:11	2015-02-04 18:08:56	L67X	Permanent	Dry	Prairie	0	NoID	1	0	0	0
1158	2015-02-04	20:58:30	2015-02-04 18:08:56	PIN2	Temporary	Dry	Pine	0.818181818181818	TABR	1	1	0	0
1159	2015-02-04	20:58:31	2015-02-04 18:08:56	L67X	Permanent	Dry	Prairie	1	TABR	1	0	0	0
1160	2015-02-04	20:58:40	2015-02-04 18:08:56	MAHA	Temporary	Dry	Prairie	0.891891891891892	TABR	1	1	0	0
1161	2015-02-04	20:58:53	2015-02-04 18:08:56	L67X	Permanent	Dry	Prairie	0.888888888888889	TABR	1	1	0	0
1162	2015-02-04	20:58:53	2015-02-04 18:08:56	PAHA	Temporary	Dry	Prairie	1	TABR	1	0	0	0
1163	2015-02-04	20:58:58	2015-02-04 18:08:56	MAHA	Temporary	Dry	Prairie	1	TABR	1	1	0	0
1164	2015-02-04	20:59:02	2015-02-04 18:08:56	PAHA	Temporary	Dry	Prairie	1	TABR	1	1	0	0
1165	2015-02-04	20:59:09	2015-02-04 18:08:56	L67X	Permanent	Dry	Prairie	0	NoID	1	0	0	0
1166	2015-02-04	20:59:11	2015-02-04 18:08:56	PAHA	Temporary	Dry	Prairie	1	TABR	1	1	0	0
1167	2015-02-04	20:59:18	2015-02-04 18:08:56	SKLA	Permanent	Dry	Pine	0	NoID	1	0	0	0
1168	2015-02-04	20:59:24	2015-02-04 18:08:56	L67X	Permanent	Dry	Prairie	0.671641791044776	TABR	1	0	0	0
1169	2015-02-04	20:59:39	2015-02-04 18:08:56	PIN6	Temporary	Dry	Pine	1	TABR	1	1	0	0
1170	2015-02-04	20:59:40	2015-02-04 18:08:56	PIN1	Temporary	Dry	Pine	NA	NoID	1	0	0	0
1171	2015-02-04	20:59:52	2015-02-04 18:08:56	PIN2	Temporary	Dry	Pine	1	TABR	1	1	0	0
1172	2015-02-04	21:00:12	2015-02-04 18:08:56	L67X	Permanent	Dry	Prairie	0	NoID	1	0	0	0
1173	2015-02-04	21:00:31	2015-02-04 18:08:56	L67X	Permanent	Dry	Prairie	0	NoID	1	0	0	0
1174	2015-02-04	21:00:55	2015-02-04 18:08:56	PIN6	Temporary	Dry	Pine	1	TABR	1	1	0	0
1175	2015-02-04	21:00:58	2015-02-04 18:08:56	L67X	Permanent	Dry	Prairie	0	NoID	1	0	0	0
1176	2015-02-04	21:01:17	2015-02-04 18:08:56	PIN2	Temporary	Dry	Pine	1	TABR	1	0	0	0
1177	2015-02-04	21:01:33	2015-02-04 18:08:56	SKLA	Permanent	Dry	Pine	1	TABR	1	1	0	0
1178	2015-02-04	21:01:42	2015-02-04 18:08:56	L67X	Permanent	Dry	Prairie	0	NoID	1	0	0	0
1179	2015-02-04	21:02:01	2015-02-04 18:08:56	L67X	Permanent	Dry	Prairie	0	NoID	1	0	0	0
1180	2015-02-04	21:02:14	2015-02-04 18:08:56	L67X	Permanent	Dry	Prairie	0.697674418604651	TABR	1	0	0	0
1181	2015-02-04	21:02:22	2015-02-04 18:08:56	SKLA	Permanent	Dry	Pine	0.947368421052632	TABR	1	1	0	0
1182	2015-02-04	21:02:29	2015-02-04 18:08:56	L67X	Permanent	Dry	Prairie	0	NoID	1	0	0	0
1183	2015-02-04	21:02:51	2015-02-04 18:08:56	SKLA	Permanent	Dry	Pine	1	MOMO	1	1	0	0
1184	2015-02-04	21:02:58	2015-02-04 18:08:56	L67X	Permanent	Dry	Prairie	0	NoID	1	0	0	0
1185	2015-02-04	21:03:04	2015-02-04 18:08:56	PAHA	Temporary	Dry	Prairie	0	NoID	1	0	0	0
1186	2015-02-04	21:03:07	2015-02-04 18:08:56	SKLA	Permanent	Dry	Pine	0.777777777777778	TABR	1	1	0	0
1187	2015-02-04	21:03:13	2015-02-04 18:08:56	L67X	Permanent	Dry	Prairie	0	NoID	1	0	0	0
1188	2015-02-04	21:03:19	2015-02-04 18:08:56	PIN2	Temporary	Dry	Pine	1	TABR	1	0	0	0
1189	2015-02-04	21:03:21	2015-02-04 18:08:56	SKLA	Permanent	Dry	Pine	0	NoID	1	0	0	0
1190	2015-02-04	21:03:22	2015-02-04 18:08:56	PAHA	Temporary	Dry	Prairie	0.6	TABR	1	0	0	0
1191	2015-02-04	21:03:28	2015-02-04 18:08:56	SKLA	Permanent	Dry	Pine	0.666666666666667	LABO	1	0	0	0
1192	2015-02-04	21:03:31	2015-02-04 18:08:56	L67X	Permanent	Dry	Prairie	0	NoID	1	0	0	0
1193	2015-02-04	21:03:49	2015-02-04 18:08:56	PIN6	Temporary	Dry	Pine	0.8	NoID	1	0	0	0
1194	2015-02-04	21:03:55	2015-02-04 18:08:56	PIN2	Temporary	Dry	Pine	0.848484848484849	TABR	1	1	0	0
1195	2015-02-04	21:03:57	2015-02-04 18:08:56	L67X	Permanent	Dry	Prairie	0.587628865979381	EPFU	1	0	0	0
1196	2015-02-04	21:04:22	2015-02-04 18:08:56	PIN2	Temporary	Dry	Pine	0.928571428571429	TABR	1	1	0	0
1197	2015-02-04	21:04:23	2015-02-04 18:08:56	L67X	Permanent	Dry	Prairie	0.888888888888889	TABR	1	1	0	0
1198	2015-02-04	21:04:23	2015-02-04 18:08:56	SKLA	Permanent	Dry	Pine	0	NoID	1	0	0	0
1199	2015-02-04	21:04:41	2015-02-04 18:08:56	PIN2	Temporary	Dry	Pine	1	TABR	1	1	0	0
1200	2015-02-04	21:04:43	2015-02-04 18:08:56	L67X	Permanent	Dry	Prairie	0.666666666666667	EPFU	1	0	0	0
1201	2015-02-04	21:05:31	2015-02-04 18:08:56	MAHA	Temporary	Dry	Prairie	1	TABR	1	1	0	0
1202	2015-02-04	21:05:40	2015-02-04 18:08:56	L67X	Permanent	Dry	Prairie	0	NoID	1	0	0	0
1203	2015-02-04	21:06:02	2015-02-04 18:08:56	PIN2	Temporary	Dry	Pine	0.75	TABR	1	1	0	0
1204	2015-02-04	21:06:07	2015-02-04 18:08:56	L67X	Permanent	Dry	Prairie	0.863636363636364	TABR	1	1	0	0
1205	2015-02-04	21:06:16	2015-02-04 18:08:56	SKLA	Permanent	Dry	Pine	1	LABO	1	0	0	0
1206	2015-02-04	21:06:20	2015-02-04 18:08:56	PIN2	Temporary	Dry	Pine	0.727272727272727	TABR	1	0	0	0
1207	2015-02-04	21:06:23	2015-02-04 18:08:56	L67X	Permanent	Dry	Prairie	0	NoID	1	0	0	0
1208	2015-02-04	21:06:33	2015-02-04 18:08:56	L67X	Permanent	Dry	Prairie	0	NoID	1	0	0	0
1209	2015-02-04	21:06:41	2015-02-04 18:08:56	PIN2	Temporary	Dry	Pine	1	TABR	1	0	0	0
1210	2015-02-04	21:06:48	2015-02-04 18:08:56	SKLA	Permanent	Dry	Pine	0	NoID	1	0	0	0
1211	2015-02-04	21:06:51	2015-02-04 18:08:56	PIN2	Temporary	Dry	Pine	0	NoID	1	0	0	0
1212	2015-02-04	21:06:54	2015-02-04 18:08:56	L67X	Permanent	Dry	Prairie	0	NoID	1	0	0	0
1213	2015-02-04	21:07:07	2015-02-04 18:08:56	PIN2	Temporary	Dry	Pine	1	TABR	1	1	0	0
1214	2015-02-04	21:07:10	2015-02-04 18:08:56	L67X	Permanent	Dry	Prairie	0.766666666666667	EPFU	1	1	0	0
1215	2015-02-04	21:07:22	2015-02-04 18:08:56	L67X	Permanent	Dry	Prairie	0.323529411764706	LAIN	1	0	0	0
1216	2015-02-04	21:07:41	2015-02-04 18:08:56	L67X	Permanent	Dry	Prairie	0.80952380952381	TABR	1	1	0	0
1217	2015-02-04	21:07:47	2015-02-04 18:08:56	SKLA	Permanent	Dry	Pine	1	TABR	1	1	0	0
1218	2015-02-04	21:08:00	2015-02-04 18:08:56	L67X	Permanent	Dry	Prairie	0	NoID	1	0	0	0
1219	2015-02-04	21:08:08	2015-02-04 18:08:56	SHVA	Temporary	Dry	Prairie	1	TABR	1	1	0	0
1220	2015-02-04	21:08:16	2015-02-04 18:08:56	L67X	Permanent	Dry	Prairie	0	NoID	1	0	0	0
1221	2015-02-04	21:08:21	2015-02-04 18:08:56	SHVA	Temporary	Dry	Prairie	1	TABR	1	0	0	0
1222	2015-02-04	21:08:26	2015-02-04 18:08:56	L67X	Permanent	Dry	Prairie	0	NoID	1	0	0	0
1223	2015-02-04	21:08:36	2015-02-04 18:08:56	L67X	Permanent	Dry	Prairie	0	NoID	1	0	0	0
1224	2015-02-04	21:08:56	2015-02-04 18:08:56	PIN6	Temporary	Dry	Pine	0.954545454545455	TABR	1	1	0	0
1225	2015-02-04	21:09:08	2015-02-04 18:08:56	L67X	Permanent	Dry	Prairie	0	NoID	1	0	0	0
1226	2015-02-04	21:09:09	2015-02-04 18:08:56	PIN2	Temporary	Dry	Pine	1	TABR	1	0	0	0
1227	2015-02-04	21:09:16	2015-02-04 18:08:56	PIN2	Temporary	Dry	Pine	1	TABR	1	1	0	0
1228	2015-02-04	21:09:21	2015-02-04 18:08:56	L67X	Permanent	Dry	Prairie	0.634146341463415	EPFU	1	0	0	0
1229	2015-02-04	21:09:36	2015-02-04 18:08:56	L67X	Permanent	Dry	Prairie	0	NoID	1	0	0	0
1230	2015-02-04	21:09:50	2015-02-04 18:08:56	L67X	Permanent	Dry	Prairie	0	NoID	1	0	0	0
1231	2015-02-04	21:10:02	2015-02-04 18:08:56	PIN2	Temporary	Dry	Pine	0.96969696969697	TABR	1	1	0	0
1232	2015-02-04	21:10:09	2015-02-04 18:08:56	L67X	Permanent	Dry	Prairie	0	NoID	1	0	0	0
1233	2015-02-04	21:10:13	2015-02-04 18:08:56	PIN6	Temporary	Dry	Pine	1	TABR	1	0	0	0
1234	2015-02-04	21:10:21	2015-02-04 18:08:56	PIN2	Temporary	Dry	Pine	1	TABR	1	0	0	0
1235	2015-02-04	21:10:21	2015-02-04 18:08:56	PIN6	Temporary	Dry	Pine	1	TABR	1	0	0	0
1236	2015-02-04	21:10:27	2015-02-04 18:08:56	L67X	Permanent	Dry	Prairie	0	NoID	1	0	0	0
1237	2015-02-04	21:10:31	2015-02-04 18:08:56	PIN6	Temporary	Dry	Pine	0	NoID	1	0	0	0
1238	2015-02-04	21:10:32	2015-02-04 18:08:56	PIN2	Temporary	Dry	Pine	1	TABR	1	1	0	0
1239	2015-02-04	21:10:53	2015-02-04 18:08:56	L67X	Permanent	Dry	Prairie	0.707692307692308	EPFU	1	0	0	0
1240	2015-02-04	21:11:10	2015-02-04 18:08:56	L67X	Permanent	Dry	Prairie	0	NoID	1	0	0	0
1241	2015-02-04	21:11:16	2015-02-04 18:08:56	PIN2	Temporary	Dry	Pine	0.947368421052632	TABR	1	1	0	0
1242	2015-02-04	21:11:21	2015-02-04 18:08:56	PIN6	Temporary	Dry	Pine	1	TABR	1	1	0	0
1243	2015-02-04	21:11:29	2015-02-04 18:08:56	L67X	Permanent	Dry	Prairie	0.723404255319149	TABR	1	0	0	0
1244	2015-02-04	21:11:41	2015-02-04 18:08:56	PIN2	Temporary	Dry	Pine	0.838709677419355	TABR	1	1	0	0
1245	2015-02-04	21:11:52	2015-02-04 18:08:56	PIN6	Temporary	Dry	Pine	0	NoID	1	0	0	0
1246	2015-02-04	21:11:55	2015-02-04 18:08:56	PAHA	Temporary	Dry	Prairie	1	TABR	1	1	0	0
1247	2015-02-04	21:12:01	2015-02-04 18:08:56	PIN2	Temporary	Dry	Pine	0.710526315789474	TABR	1	0	0	0
1248	2015-02-04	21:12:08	2015-02-04 18:08:56	PAHA	Temporary	Dry	Prairie	1	TABR	1	1	0	0
1249	2015-02-04	21:12:08	2015-02-04 18:08:56	WELA	Permanent	Dry	Mangrove	0.571428571428571	LABO	1	0	0	0
1250	2015-02-04	21:12:41	2015-02-04 18:08:56	WELA	Permanent	Dry	Mangrove	0.545454545454545	LABO	1	0	0	0
1251	2015-02-04	21:12:49	2015-02-04 18:08:56	SHVA	Temporary	Dry	Prairie	0.975609756097561	TABR	1	1	0	0
1252	2015-02-04	21:12:54	2015-02-04 18:08:56	PIN2	Temporary	Dry	Pine	1	TABR	1	1	0	0
1253	2015-02-04	21:12:59	2015-02-04 18:08:56	SKLA	Permanent	Dry	Pine	1	TABR	1	0	0	0
1254	2015-02-04	21:13:08	2015-02-04 18:08:56	SKLA	Permanent	Dry	Pine	1	TABR	1	0	0	0
1255	2015-02-04	21:13:18	2015-02-04 18:08:56	L67X	Permanent	Dry	Prairie	0	NoID	1	0	0	0
1256	2015-02-04	21:13:19	2015-02-04 18:08:56	PIN2	Temporary	Dry	Pine	0.88	TABR	1	1	0	0
1257	2015-02-04	21:13:36	2015-02-04 18:08:56	L67X	Permanent	Dry	Prairie	0.866666666666667	TABR	1	1	0	0
1258	2015-02-04	21:13:36	2015-02-04 18:08:56	WELA	Permanent	Dry	Mangrove	0.5	LABO	1	0	0	0
1259	2015-02-04	21:13:47	2015-02-04 18:08:56	L67X	Permanent	Dry	Prairie	0	NoID	1	0	0	0
1260	2015-02-04	21:13:57	2015-02-04 18:08:56	SKLA	Permanent	Dry	Pine	0	NoID	1	0	0	0
1261	2015-02-04	21:14:03	2015-02-04 18:08:56	WELA	Permanent	Dry	Mangrove	0	NoID	1	0	0	0
1262	2015-02-04	21:14:05	2015-02-04 18:08:56	L67X	Permanent	Dry	Prairie	0.62962962962963	EPFU	1	0	0	0
1263	2015-02-04	21:14:16	2015-02-04 18:08:56	SKLA	Permanent	Dry	Pine	0	NoID	1	0	0	0
1264	2015-02-04	21:14:28	2015-02-04 18:08:56	L67X	Permanent	Dry	Prairie	0	NoID	1	0	0	0
1265	2015-02-04	21:14:30	2015-02-04 18:08:56	SKLA	Permanent	Dry	Pine	0.9375	TABR	1	1	0	0
1266	2015-02-04	21:14:45	2015-02-04 18:08:56	PIN6	Temporary	Dry	Pine	1	TABR	1	1	0	0
1267	2015-02-04	21:14:46	2015-02-04 18:08:56	WELA	Permanent	Dry	Mangrove	NA	NoID	1	0	0	0
1268	2015-02-04	21:14:49	2015-02-04 18:08:56	SKLA	Permanent	Dry	Pine	0	NoID	1	0	0	0
1269	2015-02-04	21:14:52	2015-02-04 18:08:56	PIN2	Temporary	Dry	Pine	0	NoID	1	0	0	0
1270	2015-02-04	21:14:55	2015-02-04 18:08:56	WELA	Permanent	Dry	Mangrove	0.411764705882353	LABO	1	0	0	0
1271	2015-02-04	21:15:04	2015-02-04 18:08:56	PIN6	Temporary	Dry	Pine	NA	NoID	1	0	0	0
1272	2015-02-04	21:15:10	2015-02-04 18:08:56	PIN2	Temporary	Dry	Pine	1	TABR	1	0	0	0
1273	2015-02-04	21:15:20	2015-02-04 18:08:56	PIN2	Temporary	Dry	Pine	1	TABR	1	1	0	0
1274	2015-02-04	21:15:21	2015-02-04 18:08:56	L67X	Permanent	Dry	Prairie	0.777777777777778	EPFU	1	1	0	0
1275	2015-02-04	21:15:56	2015-02-04 18:08:56	PIN1	Temporary	Dry	Pine	0.916666666666667	TABR	1	1	0	0
1276	2015-02-04	21:15:56	2015-02-04 18:08:56	PIN2	Temporary	Dry	Pine	0.909090909090909	TABR	1	1	0	0
1277	2015-02-04	21:15:58	2015-02-04 18:08:56	L67X	Permanent	Dry	Prairie	0.723404255319149	EPFU	1	0	0	0
1278	2015-02-04	21:16:08	2015-02-04 18:08:56	PIN2	Temporary	Dry	Pine	0.916666666666667	TABR	1	1	0	0
1279	2015-02-04	21:16:16	2015-02-04 18:08:56	PAHA	Temporary	Dry	Prairie	0.9375	TABR	1	1	0	0
1280	2015-02-04	21:16:21	2015-02-04 18:08:56	L67X	Permanent	Dry	Prairie	1	TABR	1	1	0	0
1281	2015-02-04	21:16:24	2015-02-04 18:08:56	PIN1	Temporary	Dry	Pine	1	TABR	1	1	0	0
1282	2015-02-04	21:16:32	2015-02-04 18:08:56	L67X	Permanent	Dry	Prairie	0	NoID	1	0	0	0
1283	2015-02-04	21:16:43	2015-02-04 18:08:56	L67X	Permanent	Dry	Prairie	0	NoID	1	0	0	0
1284	2015-02-04	21:16:55	2015-02-04 18:08:56	L67X	Permanent	Dry	Prairie	0	NoID	1	0	0	0
1285	2015-02-04	21:17:14	2015-02-04 18:08:56	L67X	Permanent	Dry	Prairie	0	NoID	1	0	0	0
1286	2015-02-04	21:17:16	2015-02-04 18:08:56	PIN1	Temporary	Dry	Pine	1	TABR	1	1	0	0
1287	2015-02-04	21:17:18	2015-02-04 18:08:56	SKLA	Permanent	Dry	Pine	0.5	NYHU	1	0	0	0
1288	2015-02-04	21:17:32	2015-02-04 18:08:56	L67X	Permanent	Dry	Prairie	0.818181818181818	EPFU	1	1	0	0
1289	2015-02-04	21:17:37	2015-02-04 18:08:56	SKLA	Permanent	Dry	Pine	0.6	LABO	1	0	0	0
1290	2015-02-04	21:17:40	2015-02-04 18:08:56	L67X	Permanent	Dry	Prairie	0.650485436893204	EPFU	1	0	0	0
1291	2015-02-04	21:17:45	2015-02-04 18:08:56	SKLA	Permanent	Dry	Pine	0.492957746478873	NYHU	1	0	0	0
1292	2015-02-04	21:17:58	2015-02-04 18:08:56	L67X	Permanent	Dry	Prairie	0.8	TABR	1	1	0	0
1293	2015-02-04	21:18:00	2015-02-04 18:08:56	PIN1	Temporary	Dry	Pine	1	TABR	1	1	0	0
1294	2015-02-04	21:18:03	2015-02-04 18:08:56	SKLA	Permanent	Dry	Pine	0.527777777777778	NYHU	1	0	0	0
1295	2015-02-04	21:18:14	2015-02-04 18:08:56	L67X	Permanent	Dry	Prairie	0	NoID	1	0	0	0
1296	2015-02-04	21:18:22	2015-02-04 18:08:56	SKLA	Permanent	Dry	Pine	0.5	NYHU	1	0	0	0
1297	2015-02-04	21:18:30	2015-02-04 18:08:56	L67X	Permanent	Dry	Prairie	0	NoID	1	0	0	0
1298	2015-02-04	21:18:30	2015-02-04 18:08:56	SHVA	Temporary	Dry	Prairie	1	TABR	1	1	0	0
1299	2015-02-04	21:18:41	2015-02-04 18:08:56	SKLA	Permanent	Dry	Pine	0.5	NYHU	1	0	0	0
1300	2015-02-04	21:18:50	2015-02-04 18:08:56	SKLA	Permanent	Dry	Pine	0.545454545454545	NYHU	1	0	0	0
1301	2015-02-04	21:19:00	2015-02-04 18:08:56	SKLA	Permanent	Dry	Pine	0.5	NYHU	1	0	0	0
1302	2015-02-04	21:19:06	2015-02-04 18:08:56	L67X	Permanent	Dry	Prairie	0	NoID	1	0	0	0
1303	2015-02-04	21:19:19	2015-02-04 18:08:56	SKLA	Permanent	Dry	Pine	0	NoID	1	0	0	0
1304	2015-02-04	21:19:25	2015-02-04 18:08:56	L67X	Permanent	Dry	Prairie	0	NoID	1	0	0	0
1305	2015-02-04	21:19:44	2015-02-04 18:08:56	L67X	Permanent	Dry	Prairie	0	NoID	1	0	0	0
1306	2015-02-04	21:19:45	2015-02-04 18:08:56	SKLA	Permanent	Dry	Pine	0.478260869565217	NYHU	1	0	0	0
1307	2015-02-04	21:20:02	2015-02-04 18:08:56	L67X	Permanent	Dry	Prairie	0.8	TABR	1	1	0	0
1308	2015-02-04	21:20:11	2015-02-04 18:08:56	L67X	Permanent	Dry	Prairie	0	NoID	1	0	0	0
1309	2015-02-04	21:20:18	2015-02-04 18:08:56	PIN1	Temporary	Dry	Pine	0	NoID	1	0	0	0
1310	2015-02-04	21:20:30	2015-02-04 18:08:56	L67X	Permanent	Dry	Prairie	0.63953488372093	EPFU	1	0	0	0
1311	2015-02-04	21:20:49	2015-02-04 18:08:56	L67X	Permanent	Dry	Prairie	0	NoID	1	0	0	0
1312	2015-02-04	21:21:07	2015-02-04 18:08:56	L67X	Permanent	Dry	Prairie	0	NoID	1	0	0	0
1313	2015-02-04	21:21:16	2015-02-04 18:08:56	SKLA	Permanent	Dry	Pine	0.576923076923077	NYHU	1	0	0	0
1314	2015-02-04	21:21:21	2015-02-04 18:08:56	PIN2	Temporary	Dry	Pine	1	TABR	1	1	0	0
1315	2015-02-04	21:21:26	2015-02-04 18:08:56	L67X	Permanent	Dry	Prairie	0	NoID	1	0	0	0
1316	2015-02-04	21:21:31	2015-02-04 18:08:56	PIN1	Temporary	Dry	Pine	1	TABR	1	0	0	0
1317	2015-02-04	21:21:41	2015-02-04 18:08:56	PIN2	Temporary	Dry	Pine	0.91304347826087	TABR	1	1	0	0
1318	2015-02-04	21:21:45	2015-02-04 18:08:56	L67X	Permanent	Dry	Prairie	0	NoID	1	0	0	0
1319	2015-02-04	21:22:04	2015-02-04 18:08:56	PIN1	Temporary	Dry	Pine	1	TABR	1	0	0	0
1320	2015-02-04	21:22:08	2015-02-04 18:08:56	L67X	Permanent	Dry	Prairie	0.857142857142857	TABR	1	1	0	0
1321	2015-02-04	21:22:19	2015-02-04 18:08:56	PIN2	Temporary	Dry	Pine	1	TABR	1	1	0	0
1322	2015-02-04	21:22:20	2015-02-04 18:08:56	L67X	Permanent	Dry	Prairie	0.634615384615385	EPFU	1	0	0	0
1323	2015-02-04	21:22:25	2015-02-04 18:08:56	SKLA	Permanent	Dry	Pine	0.571428571428571	LABO	1	0	0	0
1324	2015-02-04	21:22:33	2015-02-04 18:08:56	SKLA	Permanent	Dry	Pine	0.6	LABO	1	0	0	0
1325	2015-02-04	21:22:38	2015-02-04 18:08:56	L67X	Permanent	Dry	Prairie	0.82051282051282	EPFU	1	1	0	0
1326	2015-02-04	21:22:38	2015-02-04 18:08:56	PIN2	Temporary	Dry	Pine	1	TABR	1	0	0	0
1327	2015-02-04	21:22:46	2015-02-04 18:08:56	MAHA	Temporary	Dry	Prairie	0.95	TABR	1	1	0	0
1328	2015-02-04	21:22:52	2015-02-04 18:08:56	L67X	Permanent	Dry	Prairie	0.75	TABR	1	1	0	0
1329	2015-02-04	21:22:52	2015-02-04 18:08:56	SKLA	Permanent	Dry	Pine	0.521739130434783	LABO	1	0	0	0
1330	2015-02-04	21:23:04	2015-02-04 18:08:56	L67X	Permanent	Dry	Prairie	0	NoID	1	0	0	0
1331	2015-02-04	21:23:05	2015-02-04 18:08:56	WELA	Permanent	Dry	Mangrove	0.962962962962963	TABR	1	1	0	0
1332	2015-02-04	21:23:20	2015-02-04 18:08:56	PIN1	Temporary	Dry	Pine	NA	NoID	1	0	0	0
1333	2015-02-04	21:23:21	2015-02-04 18:08:56	PIN6	Temporary	Dry	Pine	0.967741935483871	TABR	1	1	0	0
1334	2015-02-04	21:23:23	2015-02-04 18:08:56	L67X	Permanent	Dry	Prairie	0	NoID	1	0	0	0
1335	2015-02-04	21:23:42	2015-02-04 18:08:56	L67X	Permanent	Dry	Prairie	0	NoID	1	0	0	0
1336	2015-02-04	21:24:01	2015-02-04 18:08:56	L67X	Permanent	Dry	Prairie	0.702702702702703	TABR	1	0	0	0
1337	2015-02-04	21:24:09	2015-02-04 18:08:56	PIN1	Temporary	Dry	Pine	0.944444444444444	TABR	1	1	0	0
1338	2015-02-04	21:24:17	2015-02-04 18:08:56	L67X	Permanent	Dry	Prairie	1	TABR	1	1	0	0
1339	2015-02-04	21:24:22	2015-02-04 18:08:56	PAHA	Temporary	Dry	Prairie	0.84375	TABR	1	1	0	0
1340	2015-02-04	21:24:27	2015-02-04 18:08:56	PIN1	Temporary	Dry	Pine	1	TABR	1	0	0	0
1341	2015-02-04	21:24:33	2015-02-04 18:08:56	WELA	Permanent	Dry	Mangrove	1	TABR	1	0	0	0
1342	2015-02-04	21:24:38	2015-02-04 18:08:56	PIN1	Temporary	Dry	Pine	0.714285714285714	TABR	1	0	0	0
1343	2015-02-04	21:24:42	2015-02-04 18:08:56	WELA	Permanent	Dry	Mangrove	0.829787234042553	TABR	1	1	0	0
1344	2015-02-04	21:24:49	2015-02-04 18:08:56	SKLA	Permanent	Dry	Pine	1	TABR	1	0	0	0
1345	2015-02-04	21:24:54	2015-02-04 18:08:56	PIN1	Temporary	Dry	Pine	0.916666666666667	TABR	1	1	0	0
1346	2015-02-04	21:25:01	2015-02-04 18:08:56	WELA	Permanent	Dry	Mangrove	1	TABR	1	0	0	0
1347	2015-02-04	21:25:03	2015-02-04 18:08:56	PIN6	Temporary	Dry	Pine	1	TABR	1	1	0	0
1348	2015-02-04	21:25:12	2015-02-04 18:08:56	PIN1	Temporary	Dry	Pine	1	TABR	1	0	0	0
1349	2015-02-04	21:25:12	2015-02-04 18:08:56	WELA	Permanent	Dry	Mangrove	0	NoID	1	0	0	0
1350	2015-02-04	21:25:19	2015-02-04 18:08:56	SKLA	Permanent	Dry	Pine	0.487179487179487	LABO	1	0	0	0
1351	2015-02-04	21:25:22	2015-02-04 18:08:56	MAHA	Temporary	Dry	Prairie	0	NoID	1	0	0	0
1352	2015-02-04	21:25:34	2015-02-04 18:08:56	SKLA	Permanent	Dry	Pine	0.615384615384615	LABO	1	0	0	0
1353	2015-02-04	21:25:37	2015-02-04 18:08:56	PIN1	Temporary	Dry	Pine	NA	NoID	1	0	0	0
1354	2015-02-04	21:25:43	2015-02-04 18:08:56	PIN1	Temporary	Dry	Pine	1	TABR	1	1	0	0
1355	2015-02-04	21:25:52	2015-02-04 18:08:56	SKLA	Permanent	Dry	Pine	0.48	LABO	1	0	0	0
1356	2015-02-04	21:26:02	2015-02-04 18:08:56	SHVA	Temporary	Dry	Prairie	0	NoID	1	0	0	0
1357	2015-02-04	21:26:15	2015-02-04 18:08:56	SKLA	Permanent	Dry	Pine	0.555555555555556	LABO	1	0	0	0
1358	2015-02-04	21:26:20	2015-02-04 18:08:56	SHVA	Temporary	Dry	Prairie	1	TABR	1	1	0	0
1359	2015-02-04	21:26:21	2015-02-04 18:08:56	L67X	Permanent	Dry	Prairie	0	NoID	1	0	0	0
1360	2015-02-04	21:26:28	2015-02-04 18:08:56	WELA	Permanent	Dry	Mangrove	1	TABR	1	0	0	0
1361	2015-02-04	21:26:35	2015-02-04 18:08:56	SKLA	Permanent	Dry	Pine	0.540540540540541	NYHU	1	0	0	0
1362	2015-02-04	21:26:37	2015-02-04 18:08:56	L67X	Permanent	Dry	Prairie	0.578947368421053	TABR	1	0	0	0
1363	2015-02-04	21:27:00	2015-02-04 18:08:56	SKLA	Permanent	Dry	Pine	0.666666666666667	LABO	1	0	0	0
1364	2015-02-04	21:27:07	2015-02-04 18:08:56	SKLA	Permanent	Dry	Pine	0.507692307692308	LABO	1	0	0	0
1365	2015-02-04	21:27:25	2015-02-04 18:08:56	L67X	Permanent	Dry	Prairie	0.846153846153846	TABR	1	1	0	0
1366	2015-02-04	21:27:26	2015-02-04 18:08:56	SKLA	Permanent	Dry	Pine	0.655172413793103	LABO	1	0	0	0
1367	2015-02-04	21:27:27	2015-02-04 18:08:56	PIN2	Temporary	Dry	Pine	1	TABR	1	1	0	0
1368	2015-02-04	21:27:34	2015-02-04 18:08:56	SHVA	Temporary	Dry	Prairie	1	TABR	1	1	0	0
1369	2015-02-04	21:27:38	2015-02-04 18:08:56	SKLA	Permanent	Dry	Pine	0.857142857142857	TABR	1	1	0	0
1370	2015-02-04	21:27:40	2015-02-04 18:08:56	PIN6	Temporary	Dry	Pine	0.944444444444444	TABR	1	1	0	0
1371	2015-02-04	21:27:43	2015-02-04 18:08:56	L67X	Permanent	Dry	Prairie	0.75	TABR	1	1	0	0
1372	2015-02-04	21:27:46	2015-02-04 18:08:56	PIN2	Temporary	Dry	Pine	1	TABR	1	1	0	0
1373	2015-02-04	21:28:02	2015-02-04 18:08:56	L67X	Permanent	Dry	Prairie	0	NoID	1	0	0	0
1374	2015-02-04	21:28:04	2015-02-04 18:08:56	PIN2	Temporary	Dry	Pine	1	TABR	1	1	0	0
1375	2015-02-04	21:28:04	2015-02-04 18:08:56	SKLA	Permanent	Dry	Pine	1	TABR	1	0	0	0
1376	2015-02-04	21:28:18	2015-02-04 18:08:56	PIN2	Temporary	Dry	Pine	1	TABR	1	0	0	0
1377	2015-02-04	21:28:21	2015-02-04 18:08:56	L67X	Permanent	Dry	Prairie	0.75	EPFU	1	1	0	0
1378	2015-02-04	21:28:29	2015-02-04 18:08:56	L67X	Permanent	Dry	Prairie	0.65	EPFU	1	0	0	0
1379	2015-02-04	21:28:29	2015-02-04 18:08:56	PIN6	Temporary	Dry	Pine	NA	NoID	1	0	0	0
1380	2015-02-04	21:28:39	2015-02-04 18:08:56	L67X	Permanent	Dry	Prairie	0.885714285714286	TABR	1	1	0	0
1381	2015-02-04	21:28:58	2015-02-04 18:08:56	L67X	Permanent	Dry	Prairie	0	NoID	1	0	0	0
1382	2015-02-04	21:29:01	2015-02-04 18:08:56	SKLA	Permanent	Dry	Pine	1	TABR	1	1	0	0
1383	2015-02-04	21:29:16	2015-02-04 18:08:56	L67X	Permanent	Dry	Prairie	0	NoID	1	0	0	0
1384	2015-02-04	21:29:35	2015-02-04 18:08:56	L67X	Permanent	Dry	Prairie	0	NoID	1	0	0	0
1385	2015-02-04	21:30:08	2015-02-04 18:08:56	L67X	Permanent	Dry	Prairie	0.69811320754717	EPFU	1	0	0	0
1386	2015-02-04	21:30:15	2015-02-04 18:08:56	SHVA	Temporary	Dry	Prairie	1	TABR	1	0	0	0
1387	2015-02-04	21:30:28	2015-02-04 18:08:56	L67X	Permanent	Dry	Prairie	0.573333333333333	EPFU	1	0	0	0
1388	2015-02-04	21:30:30	2015-02-04 18:08:56	SKLA	Permanent	Dry	Pine	0.882352941176471	TABR	1	1	0	0
1389	2015-02-04	21:30:41	2015-02-04 18:08:56	SHVA	Temporary	Dry	Prairie	0.75	TABR	1	1	0	0
1390	2015-02-04	21:30:47	2015-02-04 18:08:56	L67X	Permanent	Dry	Prairie	0.6625	EPFU	1	0	0	0
1391	2015-02-04	21:30:55	2015-02-04 18:08:56	SKLA	Permanent	Dry	Pine	1	TABR	1	1	0	0
1392	2015-02-04	21:30:59	2015-02-04 18:08:56	SHVA	Temporary	Dry	Prairie	1	TABR	1	1	0	0
1393	2015-02-04	21:31:05	2015-02-04 18:08:56	L67X	Permanent	Dry	Prairie	0	NoID	1	0	0	0
1394	2015-02-04	21:31:23	2015-02-04 18:08:56	L67X	Permanent	Dry	Prairie	0.641025641025641	TABR	1	0	0	0
1395	2015-02-04	21:31:30	2015-02-04 18:08:56	SHVA	Temporary	Dry	Prairie	0.862068965517241	TABR	1	1	0	0
1396	2015-02-04	21:31:45	2015-02-04 18:08:56	L67X	Permanent	Dry	Prairie	0.606060606060606	EPFU	1	0	0	0
1397	2015-02-04	21:31:47	2015-02-04 18:08:56	SKLA	Permanent	Dry	Pine	0.529411764705882	LABO	1	0	0	0
1398	2015-02-04	21:31:48	2015-02-04 18:08:56	SHVA	Temporary	Dry	Prairie	0.882352941176471	TABR	1	1	0	0
1399	2015-02-04	21:32:01	2015-02-04 18:08:56	SKLA	Permanent	Dry	Pine	1	TABR	1	1	0	0
1400	2015-02-04	21:32:03	2015-02-04 18:08:56	PIN1	Temporary	Dry	Pine	1	TABR	1	1	0	0
1401	2015-02-04	21:32:07	2015-02-04 18:08:56	L67X	Permanent	Dry	Prairie	0.682539682539683	EPFU	1	0	0	0
1402	2015-02-04	21:32:14	2015-02-04 18:08:56	PIN1	Temporary	Dry	Pine	1	TABR	1	0	0	0
1403	2015-02-04	21:32:14	2015-02-04 18:08:56	SKLA	Permanent	Dry	Pine	0.766666666666667	TABR	1	1	0	0
1404	2015-02-04	21:32:24	2015-02-04 18:08:56	SHVA	Temporary	Dry	Prairie	0.709090909090909	TABR	1	0	0	0
1405	2015-02-04	21:32:27	2015-02-04 18:08:56	L67X	Permanent	Dry	Prairie	0	NoID	1	0	0	0
1406	2015-02-04	21:32:32	2015-02-04 18:08:56	SKLA	Permanent	Dry	Pine	0.555555555555556	LABO	1	0	0	0
1407	2015-02-04	21:32:42	2015-02-04 18:08:56	L67X	Permanent	Dry	Prairie	0.63013698630137	TABR	1	0	0	0
1408	2015-02-04	21:32:42	2015-02-04 18:08:56	SHVA	Temporary	Dry	Prairie	0.909090909090909	TABR	1	1	0	0
1409	2015-02-04	21:32:54	2015-02-04 18:08:56	PIN1	Temporary	Dry	Pine	0.947368421052632	TABR	1	1	0	0
1410	2015-02-04	21:33:00	2015-02-04 18:08:56	L67X	Permanent	Dry	Prairie	0	NoID	1	0	0	0
1411	2015-02-04	21:33:17	2015-02-04 18:08:56	SKLA	Permanent	Dry	Pine	0.666666666666667	LABO	1	0	0	0
1412	2015-02-04	21:33:18	2015-02-04 18:08:56	L67X	Permanent	Dry	Prairie	0	NoID	1	0	0	0
1413	2015-02-04	21:33:29	2015-02-04 18:08:56	PIN1	Temporary	Dry	Pine	NA	NoID	1	0	0	0
1414	2015-02-04	21:33:29	2015-02-04 18:08:56	SHVA	Temporary	Dry	Prairie	0.580645161290323	TABR	1	0	0	0
1415	2015-02-04	21:33:34	2015-02-04 18:08:56	SKLA	Permanent	Dry	Pine	0.617647058823529	NYHU	1	0	0	0
1416	2015-02-04	21:33:37	2015-02-04 18:08:56	L67X	Permanent	Dry	Prairie	1	EPFU	1	1	0	0
1417	2015-02-04	21:33:48	2015-02-04 18:08:56	SHVA	Temporary	Dry	Prairie	0.714285714285714	TABR	1	0	0	0
1418	2015-02-04	21:33:51	2015-02-04 18:08:56	L67X	Permanent	Dry	Prairie	0	NoID	1	0	0	0
1419	2015-02-04	21:33:54	2015-02-04 18:08:56	SKLA	Permanent	Dry	Pine	0.625	NYHU	1	0	0	0
1420	2015-02-04	21:34:01	2015-02-04 18:08:56	PIN1	Temporary	Dry	Pine	0	NoID	1	0	0	0
1421	2015-02-04	21:34:01	2015-02-04 18:08:56	SHVA	Temporary	Dry	Prairie	0.705882352941177	TABR	1	0	0	0
1422	2015-02-04	21:34:09	2015-02-04 18:08:56	L67X	Permanent	Dry	Prairie	0	NoID	1	0	0	0
1423	2015-02-04	21:34:15	2015-02-04 18:08:56	SKLA	Permanent	Dry	Pine	0.56	LABO	1	0	0	0
1424	2015-02-04	21:34:20	2015-02-04 18:08:56	PIN6	Temporary	Dry	Pine	1	TABR	1	0	0	0
1425	2015-02-04	21:34:20	2015-02-04 18:08:56	SHVA	Temporary	Dry	Prairie	0.833333333333333	TABR	1	1	0	0
1426	2015-02-04	21:34:25	2015-02-04 18:08:56	L67X	Permanent	Dry	Prairie	0	NoID	1	0	0	0
1427	2015-02-04	21:34:30	2015-02-04 18:08:56	SKLA	Permanent	Dry	Pine	0.529411764705882	NYHU	1	0	0	0
1428	2015-02-04	21:34:41	2015-02-04 18:08:56	PIN1	Temporary	Dry	Pine	0.96	TABR	1	1	0	0
1429	2015-02-04	21:34:44	2015-02-04 18:08:56	L67X	Permanent	Dry	Prairie	0	NoID	1	0	0	0
1430	2015-02-04	21:34:48	2015-02-04 18:08:56	SKLA	Permanent	Dry	Pine	0.666666666666667	NYHU	1	0	0	0
1431	2015-02-04	21:34:55	2015-02-04 18:08:56	PIN1	Temporary	Dry	Pine	0.82	TABR	1	1	0	0
1432	2015-02-04	21:34:56	2015-02-04 18:08:56	SKLA	Permanent	Dry	Pine	0.5	NYHU	1	0	0	0
1433	2015-02-04	21:35:03	2015-02-04 18:08:56	L67X	Permanent	Dry	Prairie	0	NoID	1	0	0	0
1434	2015-02-04	21:35:03	2015-02-04 18:08:56	MAHA	Temporary	Dry	Prairie	0.96875	TABR	1	1	0	0
1435	2015-02-04	21:35:21	2015-02-04 18:08:56	L67X	Permanent	Dry	Prairie	0.904761904761905	TABR	1	1	0	0
1436	2015-02-04	21:35:22	2015-02-04 18:08:56	WELA	Permanent	Dry	Mangrove	0	NoID	1	0	0	0
1437	2015-02-04	21:35:24	2015-02-04 18:08:56	SKLA	Permanent	Dry	Pine	0.615384615384615	LABO	1	0	0	0
1438	2015-02-04	21:35:52	2015-02-04 18:08:56	L67X	Permanent	Dry	Prairie	0	NoID	1	0	0	0
1439	2015-02-04	21:36:11	2015-02-04 18:08:56	L67X	Permanent	Dry	Prairie	0	NoID	1	0	0	0
1440	2015-02-04	21:36:21	2015-02-04 18:08:56	PIN1	Temporary	Dry	Pine	NA	NoID	1	0	0	0
1441	2015-02-04	21:36:30	2015-02-04 18:08:56	L67X	Permanent	Dry	Prairie	0	NoID	1	0	0	0
1442	2015-02-04	21:36:49	2015-02-04 18:08:56	L67X	Permanent	Dry	Prairie	0	NoID	1	0	0	0
1443	2015-02-04	21:37:07	2015-02-04 18:08:56	SHVA	Temporary	Dry	Prairie	0.652173913043478	EPFU	1	0	0	0
1444	2015-02-04	21:37:08	2015-02-04 18:08:56	L67X	Permanent	Dry	Prairie	0	NoID	1	0	0	0
1445	2015-02-04	21:37:13	2015-02-04 18:08:56	PIN1	Temporary	Dry	Pine	1	TABR	1	1	0	0
1446	2015-02-04	21:37:25	2015-02-04 18:08:56	SHVA	Temporary	Dry	Prairie	0	NoID	1	0	0	0
1447	2015-02-04	21:37:26	2015-02-04 18:08:56	L67X	Permanent	Dry	Prairie	0	NoID	1	0	0	0
1448	2015-02-04	21:37:44	2015-02-04 18:08:56	L67X	Permanent	Dry	Prairie	0	NoID	1	0	0	0
1449	2015-02-04	21:38:02	2015-02-04 18:08:56	L67X	Permanent	Dry	Prairie	0	NoID	1	0	0	0
1450	2015-02-04	21:38:11	2015-02-04 18:08:56	PAHA	Temporary	Dry	Prairie	1	TABR	1	1	0	0
1451	2015-02-04	21:38:16	2015-02-04 18:08:56	PIN1	Temporary	Dry	Pine	1	TABR	1	1	0	0
1452	2015-02-04	21:38:19	2015-02-04 18:08:56	WELA	Permanent	Dry	Mangrove	1	TABR	1	1	0	0
1453	2015-02-04	21:38:21	2015-02-04 18:08:56	L67X	Permanent	Dry	Prairie	0	NoID	1	0	0	0
1454	2015-02-04	21:38:34	2015-02-04 18:08:56	L67X	Permanent	Dry	Prairie	0	NoID	1	0	0	0
1455	2015-02-04	21:38:35	2015-02-04 18:08:56	PIN1	Temporary	Dry	Pine	1	TABR	1	0	0	0
1456	2015-02-04	21:39:04	2015-02-04 18:08:56	L67X	Permanent	Dry	Prairie	0	NoID	1	0	0	0
1457	2015-02-04	21:39:06	2015-02-04 18:08:56	PIN1	Temporary	Dry	Pine	1	TABR	1	0	0	0
1458	2015-02-04	21:39:22	2015-02-04 18:08:56	PIN1	Temporary	Dry	Pine	1	TABR	1	1	0	0
1459	2015-02-04	21:39:25	2015-02-04 18:08:56	L67X	Permanent	Dry	Prairie	0.676470588235294	TABR	1	0	0	0
1460	2015-02-04	21:39:33	2015-02-04 18:08:56	PIN1	Temporary	Dry	Pine	0	NoID	1	0	0	0
1461	2015-02-04	21:39:43	2015-02-04 18:08:56	L67X	Permanent	Dry	Prairie	0.647058823529412	TABR	1	0	0	0
1462	2015-02-04	21:39:56	2015-02-04 18:08:56	PAHA	Temporary	Dry	Prairie	0.928571428571429	TABR	1	1	0	0
1463	2015-02-04	21:40:00	2015-02-04 18:08:56	SHVA	Temporary	Dry	Prairie	0.846153846153846	TABR	1	1	0	0
1464	2015-02-04	21:40:01	2015-02-04 18:08:56	L67X	Permanent	Dry	Prairie	0	NoID	1	0	0	0
1465	2015-02-04	21:40:19	2015-02-04 18:08:56	L67X	Permanent	Dry	Prairie	0.818181818181818	TABR	1	1	0	0
1466	2015-02-04	21:40:32	2015-02-04 18:08:56	PAHA	Temporary	Dry	Prairie	0.73469387755102	TABR	1	0	0	0
1467	2015-02-04	21:40:51	2015-02-04 18:08:56	PAHA	Temporary	Dry	Prairie	1	TABR	1	1	0	0
1468	2015-02-04	21:41:07	2015-02-04 18:08:56	L67X	Permanent	Dry	Prairie	0.790322580645161	TABR	1	1	0	0
1469	2015-02-04	21:41:11	2015-02-04 18:08:56	SHVA	Temporary	Dry	Prairie	0.896551724137931	TABR	1	1	0	0
1470	2015-02-04	21:41:19	2015-02-04 18:08:56	PIN1	Temporary	Dry	Pine	NA	NoID	1	0	0	0
1471	2015-02-04	21:41:26	2015-02-04 18:08:56	L67X	Permanent	Dry	Prairie	0.714285714285714	TABR	1	0	0	0
1472	2015-02-04	21:41:35	2015-02-04 18:08:56	PIN1	Temporary	Dry	Pine	0.95	TABR	1	1	0	0
1473	2015-02-04	21:41:54	2015-02-04 18:08:56	PIN1	Temporary	Dry	Pine	1	TABR	1	1	0	0
1474	2015-02-04	21:41:54	2015-02-04 18:08:56	PIN2	Temporary	Dry	Pine	0.757575757575758	TABR	1	1	0	0
1475	2015-02-04	21:42:06	2015-02-04 18:08:56	L67X	Permanent	Dry	Prairie	0.9	EPFU	1	1	0	0
1476	2015-02-04	21:42:31	2015-02-04 18:08:56	SKLA	Permanent	Dry	Pine	NA	NoID	1	0	0	0
1477	2015-02-04	21:42:32	2015-02-04 18:08:56	L67X	Permanent	Dry	Prairie	1	TABR	1	1	0	0
1478	2015-02-04	21:42:33	2015-02-04 18:08:56	PIN6	Temporary	Dry	Pine	0.977777777777778	TABR	1	1	0	0
1479	2015-02-04	21:42:42	2015-02-04 18:08:56	PIN2	Temporary	Dry	Pine	0.64	TABR	1	0	0	0
1480	2015-02-04	21:42:49	2015-02-04 18:08:56	SHVA	Temporary	Dry	Prairie	NA	NoID	1	0	0	0
1481	2015-02-04	21:43:01	2015-02-04 18:08:56	PIN2	Temporary	Dry	Pine	0.576923076923077	TABR	1	0	0	0
1482	2015-02-04	21:43:07	2015-02-04 18:08:56	SKLA	Permanent	Dry	Pine	0	NoID	1	0	0	0
1483	2015-02-04	21:43:25	2015-02-04 18:08:56	SKLA	Permanent	Dry	Pine	0	NoID	1	0	0	0
1484	2015-02-04	21:43:26	2015-02-04 18:08:56	L67X	Permanent	Dry	Prairie	0	NoID	1	0	0	0
1485	2015-02-04	21:43:43	2015-02-04 18:08:56	SKLA	Permanent	Dry	Pine	0.833333333333333	TABR	1	1	0	0
1486	2015-02-04	21:43:45	2015-02-04 18:08:56	L67X	Permanent	Dry	Prairie	0	NoID	1	0	0	0
1487	2015-02-04	21:43:51	2015-02-04 18:08:56	SHVA	Temporary	Dry	Prairie	NA	NoID	1	0	0	0
1488	2015-02-04	21:43:59	2015-02-04 18:08:56	SHVA	Temporary	Dry	Prairie	0.645161290322581	TABR	1	0	0	0
1489	2015-02-04	21:44:02	2015-02-04 18:08:56	SKLA	Permanent	Dry	Pine	1	TABR	1	0	0	0
1490	2015-02-04	21:44:03	2015-02-04 18:08:56	L67X	Permanent	Dry	Prairie	0.7	TABR	1	0	0	0
1491	2015-02-04	21:44:22	2015-02-04 18:08:56	L67X	Permanent	Dry	Prairie	1	TABR	1	1	0	0
1492	2015-02-04	21:44:26	2015-02-04 18:08:56	PIN6	Temporary	Dry	Pine	1	TABR	1	1	0	0
1493	2015-02-04	21:44:54	2015-02-04 18:08:56	SKLA	Permanent	Dry	Pine	0.933333333333333	TABR	1	1	0	0
1494	2015-02-04	21:45:05	2015-02-04 18:08:56	PIN1	Temporary	Dry	Pine	1	TABR	1	1	0	0
1495	2015-02-04	21:45:08	2015-02-04 18:08:56	SHVA	Temporary	Dry	Prairie	0.6	TABR	1	0	0	0
1496	2015-02-04	21:45:12	2015-02-04 18:08:56	SKLA	Permanent	Dry	Pine	0.916666666666667	TABR	1	1	0	0
1497	2015-02-04	21:45:35	2015-02-04 18:08:56	SHVA	Temporary	Dry	Prairie	0.717391304347826	TABR	1	0	0	0
1498	2015-02-04	21:45:43	2015-02-04 18:08:56	PIN2	Temporary	Dry	Pine	0.5	TABR	1	0	0	0
1499	2015-02-04	21:45:44	2015-02-04 18:08:56	L67X	Permanent	Dry	Prairie	0	NoID	1	0	0	0
1500	2015-02-04	21:45:45	2015-02-04 18:08:56	SKLA	Permanent	Dry	Pine	1	TABR	1	0	0	0
1501	2015-02-04	21:45:54	2015-02-04 18:08:56	SHVA	Temporary	Dry	Prairie	0.818181818181818	TABR	1	1	0	0
1502	2015-02-04	21:46:01	2015-02-04 18:08:56	PIN2	Temporary	Dry	Pine	0	NoID	1	0	0	0
1503	2015-02-04	21:46:03	2015-02-04 18:08:56	L67X	Permanent	Dry	Prairie	0	NoID	1	0	0	0
1504	2015-02-04	21:46:13	2015-02-04 18:08:56	PIN1	Temporary	Dry	Pine	1	TABR	1	0	0	0
1505	2015-02-04	21:46:13	2015-02-04 18:08:56	SHVA	Temporary	Dry	Prairie	0	NoID	1	0	0	0
1506	2015-02-04	21:46:21	2015-02-04 18:08:56	L67X	Permanent	Dry	Prairie	0	NoID	1	0	0	0
1507	2015-02-04	21:46:23	2015-02-04 18:08:56	PIN1	Temporary	Dry	Pine	1	TABR	1	1	0	0
1508	2015-02-04	21:46:35	2015-02-04 18:08:56	SKLA	Permanent	Dry	Pine	0.704545454545455	TABR	1	0	0	0
1509	2015-02-04	21:46:40	2015-02-04 18:08:56	L67X	Permanent	Dry	Prairie	0.619047619047619	TABR	1	0	0	0
1510	2015-02-04	21:46:56	2015-02-04 18:08:56	L67X	Permanent	Dry	Prairie	0.8	TABR	1	1	0	0
1511	2015-02-04	21:47:24	2015-02-04 18:08:56	PIN6	Temporary	Dry	Pine	1	TABR	1	1	0	0
1512	2015-02-04	21:47:30	2015-02-04 18:08:56	L67X	Permanent	Dry	Prairie	0.75	TABR	1	0	0	0
1513	2015-02-04	21:47:41	2015-02-04 18:08:56	PIN1	Temporary	Dry	Pine	1	TABR	1	1	0	0
1514	2015-02-04	21:47:57	2015-02-04 18:08:56	L67X	Permanent	Dry	Prairie	0.631578947368421	TABR	1	0	0	0
1515	2015-02-04	21:48:16	2015-02-04 18:08:56	L67X	Permanent	Dry	Prairie	0	NoID	1	0	0	0
1516	2015-02-04	21:48:24	2015-02-04 18:08:56	PIN1	Temporary	Dry	Pine	1	TABR	1	1	0	0
1517	2015-02-04	21:48:37	2015-02-04 18:08:56	PIN1	Temporary	Dry	Pine	1	TABR	1	1	0	0
1518	2015-02-04	21:48:46	2015-02-04 18:08:56	PIN2	Temporary	Dry	Pine	0.727272727272727	TABR	1	0	0	0
1519	2015-02-04	21:48:52	2015-02-04 18:08:56	SHVA	Temporary	Dry	Prairie	0.8	TABR	1	1	0	0
1520	2015-02-04	21:49:01	2015-02-04 18:08:56	L67X	Permanent	Dry	Prairie	0.7	TABR	1	0	0	0
1521	2015-02-04	21:49:04	2015-02-04 18:08:56	SKLA	Permanent	Dry	Pine	0.481481481481481	NYHU	1	0	0	0
1522	2015-02-04	21:49:09	2015-02-04 18:08:56	PIN1	Temporary	Dry	Pine	0.894736842105263	TABR	1	1	0	0
1523	2015-02-04	21:49:19	2015-02-04 18:08:56	SHVA	Temporary	Dry	Prairie	1	EPFU	1	0	0	0
1524	2015-02-04	21:49:20	2015-02-04 18:08:56	L67X	Permanent	Dry	Prairie	0	NoID	1	0	0	0
1525	2015-02-04	21:49:50	2015-02-04 18:08:56	SHVA	Temporary	Dry	Prairie	0	NoID	1	0	0	0
1526	2015-02-04	21:49:57	2015-02-04 18:08:56	L67X	Permanent	Dry	Prairie	0.8	TABR	1	1	0	0
1527	2015-02-04	21:50:00	2015-02-04 18:08:56	SHVA	Temporary	Dry	Prairie	0	NoID	1	0	0	0
1528	2015-02-04	21:50:06	2015-02-04 18:08:56	WELA	Permanent	Dry	Mangrove	1	TABR	1	1	0	0
1529	2015-02-04	21:50:07	2015-02-04 18:08:56	L67X	Permanent	Dry	Prairie	NA	NoID	1	0	0	0
1530	2015-02-04	21:50:18	2015-02-04 18:08:56	SHVA	Temporary	Dry	Prairie	NA	NoID	1	0	0	0
1531	2015-02-04	21:50:36	2015-02-04 18:08:56	PIN1	Temporary	Dry	Pine	1	TABR	1	1	0	0
1532	2015-02-04	21:50:36	2015-02-04 18:08:56	WELA	Permanent	Dry	Mangrove	NA	NoID	1	0	0	0
1533	2015-02-04	21:50:43	2015-02-04 18:08:56	WELA	Permanent	Dry	Mangrove	0.875	TABR	1	1	0	0
1534	2015-02-04	21:50:48	2015-02-04 18:08:56	MAHA	Temporary	Dry	Prairie	0.5	TABR	1	0	0	0
1535	2015-02-04	21:50:50	2015-02-04 18:08:56	SHVA	Temporary	Dry	Prairie	0.666666666666667	TABR	1	0	0	0
1536	2015-02-04	21:50:59	2015-02-04 18:08:56	L67X	Permanent	Dry	Prairie	0.681818181818182	TABR	1	0	0	0
1537	2015-02-04	21:51:02	2015-02-04 18:08:56	PAHA	Temporary	Dry	Prairie	NA	NoID	1	0	0	0
1538	2015-02-04	21:51:04	2015-02-04 18:08:56	PIN2	Temporary	Dry	Pine	1	TABR	1	0	0	0
1539	2015-02-04	21:51:10	2015-02-04 18:08:56	PAHA	Temporary	Dry	Prairie	1	TABR	1	0	0	0
1540	2015-02-04	21:51:10	2015-02-04 18:08:56	SHVA	Temporary	Dry	Prairie	0.636363636363636	EPFU	1	0	0	0
1541	2015-02-04	21:51:24	2015-02-04 18:08:56	PIN1	Temporary	Dry	Pine	1	TABR	1	0	0	0
1542	2015-02-04	21:51:29	2015-02-04 18:08:56	SHVA	Temporary	Dry	Prairie	0.892857142857143	TABR	1	1	0	0
1543	2015-02-04	21:51:39	2015-02-04 18:08:56	PIN1	Temporary	Dry	Pine	0.818181818181818	TABR	1	1	0	0
1544	2015-02-04	21:51:47	2015-02-04 18:08:56	SHVA	Temporary	Dry	Prairie	0.84	TABR	1	1	0	0
1545	2015-02-04	21:51:50	2015-02-04 18:08:56	L67X	Permanent	Dry	Prairie	0.815789473684211	TABR	1	1	0	0
1546	2015-02-04	21:51:58	2015-02-04 18:08:56	PIN1	Temporary	Dry	Pine	0	NoID	1	0	0	0
1547	2015-02-04	21:52:09	2015-02-04 18:08:56	L67X	Permanent	Dry	Prairie	0	NoID	1	0	0	0
1548	2015-02-04	21:52:27	2015-02-04 18:08:56	L67X	Permanent	Dry	Prairie	0	NoID	1	0	0	0
1549	2015-02-04	21:52:38	2015-02-04 18:08:56	SKLA	Permanent	Dry	Pine	0.821428571428571	TABR	1	1	0	0
1550	2015-02-04	21:52:44	2015-02-04 18:08:56	L67X	Permanent	Dry	Prairie	0	NoID	1	0	0	0
1551	2015-02-04	21:52:44	2015-02-04 18:08:56	SHVA	Temporary	Dry	Prairie	0.607142857142857	TABR	1	0	0	0
1552	2015-02-04	21:52:45	2015-02-04 18:08:56	PIN2	Temporary	Dry	Pine	0.666666666666667	TABR	1	0	0	0
1553	2015-02-04	21:53:00	2015-02-04 18:08:56	PIN1	Temporary	Dry	Pine	1	TABR	1	1	0	0
1554	2015-02-04	21:53:03	2015-02-04 18:08:56	L67X	Permanent	Dry	Prairie	0	NoID	1	0	0	0
1555	2015-02-04	21:53:05	2015-02-04 18:08:56	SHVA	Temporary	Dry	Prairie	0.971428571428571	TABR	1	1	0	0
1556	2015-02-04	21:53:19	2015-02-04 18:08:56	PIN1	Temporary	Dry	Pine	0	NoID	1	0	0	0
1557	2015-02-04	21:53:31	2015-02-04 18:08:56	PIN6	Temporary	Dry	Pine	1	TABR	1	1	0	0
1558	2015-02-04	21:53:37	2015-02-04 18:08:56	PIN1	Temporary	Dry	Pine	0.833333333333333	TABR	1	1	0	0
1559	2015-02-04	21:53:55	2015-02-04 18:08:56	PAHA	Temporary	Dry	Prairie	1	TABR	1	1	0	0
1560	2015-02-04	21:54:02	2015-02-04 18:08:56	L67X	Permanent	Dry	Prairie	0.607142857142857	EPFU	1	0	0	0
1561	2015-02-04	21:54:14	2015-02-04 18:08:56	L67X	Permanent	Dry	Prairie	0.571428571428571	EPFU	1	0	0	0
1562	2015-02-04	21:54:42	2015-02-04 18:08:56	PIN6	Temporary	Dry	Pine	1	TABR	1	1	0	0
1563	2015-02-04	21:54:53	2015-02-04 18:08:56	PAHA	Temporary	Dry	Prairie	0.5	TABR	1	0	0	0
1564	2015-02-04	21:55:02	2015-02-04 18:08:56	L67X	Permanent	Dry	Prairie	0	NoID	1	0	0	0
1565	2015-02-04	21:55:02	2015-02-04 18:08:56	PIN6	Temporary	Dry	Pine	0	NoID	1	0	0	0
1566	2015-02-04	21:55:10	2015-02-04 18:08:56	SHVA	Temporary	Dry	Prairie	0.596491228070175	TABR	1	0	0	0
1567	2015-02-04	21:55:11	2015-02-04 18:08:56	PAHA	Temporary	Dry	Prairie	0.935483870967742	TABR	1	1	0	0
1568	2015-02-04	21:55:23	2015-02-04 18:08:56	L67X	Permanent	Dry	Prairie	1	TABR	1	0	0	0
1569	2015-02-04	21:55:30	2015-02-04 18:08:56	PAHA	Temporary	Dry	Prairie	0	NoID	1	0	0	0
1570	2015-02-04	21:55:33	2015-02-04 18:08:56	L67X	Permanent	Dry	Prairie	0.692307692307692	TABR	1	0	0	0
1571	2015-02-04	21:55:38	2015-02-04 18:08:56	PIN1	Temporary	Dry	Pine	1	TABR	1	0	0	0
1572	2015-02-04	21:55:44	2015-02-04 18:08:56	SHVA	Temporary	Dry	Prairie	0.925	TABR	1	1	0	0
1573	2015-02-04	21:55:48	2015-02-04 18:08:56	PAHA	Temporary	Dry	Prairie	1	TABR	1	0	0	0
1574	2015-02-04	21:55:48	2015-02-04 18:08:56	PIN1	Temporary	Dry	Pine	1	TABR	1	1	0	0
1575	2015-02-04	21:55:52	2015-02-04 18:08:56	L67X	Permanent	Dry	Prairie	0	NoID	1	0	0	0
1576	2015-02-04	21:55:56	2015-02-04 18:08:56	PIN1	Temporary	Dry	Pine	0.956521739130435	TABR	1	1	0	0
1577	2015-02-04	21:55:57	2015-02-04 18:08:56	WELA	Permanent	Dry	Mangrove	0.815789473684211	TABR	1	1	0	0
1578	2015-02-04	21:56:12	2015-02-04 18:08:56	L67X	Permanent	Dry	Prairie	0	NoID	1	0	0	0
1579	2015-02-04	21:56:16	2015-02-04 18:08:56	SKLA	Permanent	Dry	Pine	0	NoID	1	0	0	0
1580	2015-02-04	21:56:16	2015-02-04 18:08:56	WELA	Permanent	Dry	Mangrove	NA	NoID	1	0	0	0
1581	2015-02-04	21:56:31	2015-02-04 18:08:56	L67X	Permanent	Dry	Prairie	0.774193548387097	TABR	1	1	0	0
1582	2015-02-04	21:56:50	2015-02-04 18:08:56	L67X	Permanent	Dry	Prairie	0	NoID	1	0	0	0
1583	2015-02-04	21:56:51	2015-02-04 18:08:56	PIN2	Temporary	Dry	Pine	NA	NoID	1	0	0	0
1584	2015-02-04	21:56:59	2015-02-04 18:08:56	PIN2	Temporary	Dry	Pine	1	TABR	1	0	0	0
1585	2015-02-04	21:57:08	2015-02-04 18:08:56	L67X	Permanent	Dry	Prairie	0.9	TABR	1	1	0	0
1586	2015-02-04	21:57:10	2015-02-04 18:08:56	SHVA	Temporary	Dry	Prairie	1	TABR	1	1	0	0
1587	2015-02-04	21:57:30	2015-02-04 18:08:56	SKLA	Permanent	Dry	Pine	0.571428571428571	NYHU	1	0	0	0
1588	2015-02-04	21:57:38	2015-02-04 18:08:56	SHVA	Temporary	Dry	Prairie	0	NoID	1	0	0	0
1589	2015-02-04	21:57:45	2015-02-04 18:08:56	L67X	Permanent	Dry	Prairie	0	NoID	1	0	0	0
1590	2015-02-04	21:57:50	2015-02-04 18:08:56	PAHA	Temporary	Dry	Prairie	0	NoID	1	0	0	0
1591	2015-02-04	21:57:56	2015-02-04 18:08:56	PIN2	Temporary	Dry	Pine	0.785714285714286	TABR	1	1	0	0
1592	2015-02-04	21:57:56	2015-02-04 18:08:56	SHVA	Temporary	Dry	Prairie	1	TABR	1	1	0	0
1593	2015-02-04	21:58:04	2015-02-04 18:08:56	L67X	Permanent	Dry	Prairie	0.610169491525424	TABR	1	0	0	0
1594	2015-02-04	21:58:09	2015-02-04 18:08:56	PAHA	Temporary	Dry	Prairie	0	NoID	1	0	0	0
1595	2015-02-04	21:58:23	2015-02-04 18:08:56	L67X	Permanent	Dry	Prairie	1	TABR	1	0	0	0
1596	2015-02-04	21:58:28	2015-02-04 18:08:56	SKLA	Permanent	Dry	Pine	NA	NoID	1	0	0	0
1597	2015-02-04	21:58:30	2015-02-04 18:08:56	L67X	Permanent	Dry	Prairie	0	NoID	1	0	0	0
1598	2015-02-04	21:58:34	2015-02-04 18:08:56	SHVA	Temporary	Dry	Prairie	0	NoID	1	0	0	0
1599	2015-02-04	21:58:45	2015-02-04 18:08:56	PIN1	Temporary	Dry	Pine	0.75	TABR	1	1	0	0
1600	2015-02-04	21:58:49	2015-02-04 18:08:56	MAHA	Temporary	Dry	Prairie	1	TABR	1	1	0	0
1601	2015-02-04	21:58:51	2015-02-04 18:08:56	PAHA	Temporary	Dry	Prairie	0.9	TABR	1	1	0	0
1602	2015-02-04	21:58:53	2015-02-04 18:08:56	L67X	Permanent	Dry	Prairie	0	NoID	1	0	0	0
1603	2015-02-04	21:58:55	2015-02-04 18:08:56	PIN1	Temporary	Dry	Pine	1	TABR	1	1	0	0
1604	2015-02-04	21:59:06	2015-02-04 18:08:56	SHVA	Temporary	Dry	Prairie	0	NoID	1	0	0	0
1605	2015-02-04	21:59:12	2015-02-04 18:08:56	L67X	Permanent	Dry	Prairie	0	NoID	1	0	0	0
1606	2015-02-04	21:59:17	2015-02-04 18:08:56	PIN6	Temporary	Dry	Pine	0.875	TABR	1	1	0	0
1607	2015-02-04	21:59:22	2015-02-04 18:08:56	PAHA	Temporary	Dry	Prairie	NA	NoID	1	0	0	0
1608	2015-02-04	21:59:25	2015-02-04 18:08:56	SHVA	Temporary	Dry	Prairie	0.771428571428571	TABR	1	1	0	0
1609	2015-02-04	21:59:30	2015-02-04 18:08:56	L67X	Permanent	Dry	Prairie	0	NoID	1	0	0	0
1610	2015-02-04	21:59:35	2015-02-04 18:08:56	PIN6	Temporary	Dry	Pine	0.966666666666667	TABR	1	1	0	0
1611	2015-02-04	22:00:02	2015-02-04 18:08:56	SKLA	Permanent	Dry	Pine	0.574074074074074	NYHU	1	0	0	0
1612	2015-02-04	22:00:03	2015-02-04 18:08:56	SHVA	Temporary	Dry	Prairie	0.64	TABR	1	0	0	0
1613	2015-02-04	22:00:39	2015-02-04 18:08:56	PIN6	Temporary	Dry	Pine	0.976190476190476	TABR	1	1	0	0
1614	2015-02-04	22:00:50	2015-02-04 18:08:56	L67X	Permanent	Dry	Prairie	0	NoID	1	0	0	0
1615	2015-02-04	22:00:51	2015-02-04 18:08:56	PIN1	Temporary	Dry	Pine	1	TABR	1	1	0	0
1616	2015-02-04	22:01:04	2015-02-04 18:08:56	PIN1	Temporary	Dry	Pine	1	TABR	1	0	0	0
1617	2015-02-04	22:01:09	2015-02-04 18:08:56	L67X	Permanent	Dry	Prairie	0	NoID	1	0	0	0
1618	2015-02-04	22:01:11	2015-02-04 18:08:56	SKLA	Permanent	Dry	Pine	0.71875	TABR	1	0	0	0
1619	2015-02-04	22:01:28	2015-02-04 18:08:56	L67X	Permanent	Dry	Prairie	0	NoID	1	0	0	0
1620	2015-02-04	22:01:41	2015-02-04 18:08:56	SKLA	Permanent	Dry	Pine	0.633333333333333	NYHU	1	0	0	0
1621	2015-02-04	22:01:47	2015-02-04 18:08:56	L67X	Permanent	Dry	Prairie	0	NoID	1	0	0	0
1622	2015-02-04	22:01:49	2015-02-04 18:08:56	PIN6	Temporary	Dry	Pine	1	TABR	1	1	0	0
1623	2015-02-04	22:01:55	2015-02-04 18:08:56	SKLA	Permanent	Dry	Pine	0.8	NYHU	1	1	0	0
1624	2015-02-04	22:02:05	2015-02-04 18:08:56	L67X	Permanent	Dry	Prairie	0.63265306122449	EPFU	1	0	0	0
1625	2015-02-04	22:02:08	2015-02-04 18:08:56	PIN6	Temporary	Dry	Pine	0.888888888888889	TABR	1	1	0	0
1626	2015-02-04	22:02:26	2015-02-04 18:08:56	MAHA	Temporary	Dry	Prairie	1	TABR	1	1	0	0
1627	2015-02-04	22:02:37	2015-02-04 18:08:56	PIN6	Temporary	Dry	Pine	NA	NoID	1	0	0	0
1628	2015-02-04	22:02:47	2015-02-04 18:08:56	PIN1	Temporary	Dry	Pine	1	TABR	1	1	0	0
1629	2015-02-04	22:03:27	2015-02-04 18:08:56	L67X	Permanent	Dry	Prairie	0	NoID	1	0	0	0
1630	2015-02-04	22:03:45	2015-02-04 18:08:56	L67X	Permanent	Dry	Prairie	0	NoID	1	0	0	0
1631	2015-02-04	22:03:59	2015-02-04 18:08:56	PIN2	Temporary	Dry	Pine	1	TABR	1	1	0	0
1632	2015-02-04	22:04:10	2015-02-04 18:08:56	SHVA	Temporary	Dry	Prairie	0.962962962962963	TABR	1	1	0	0
1633	2015-02-04	22:04:18	2015-02-04 18:08:56	MAHA	Temporary	Dry	Prairie	NA	NoID	1	0	0	0
1634	2015-02-04	22:04:29	2015-02-04 18:08:56	SHVA	Temporary	Dry	Prairie	NA	NoID	1	0	0	0
1635	2015-02-04	22:04:31	2015-02-04 18:08:56	L67X	Permanent	Dry	Prairie	0	NoID	1	0	0	0
1636	2015-02-04	22:04:42	2015-02-04 18:08:56	MAHA	Temporary	Dry	Prairie	1	TABR	1	0	0	0
1637	2015-02-04	22:04:43	2015-02-04 18:08:56	PIN1	Temporary	Dry	Pine	0.928571428571429	TABR	1	1	0	0
1638	2015-02-04	22:04:52	2015-02-04 18:08:56	L67X	Permanent	Dry	Prairie	0.522388059701492	EPFU	1	0	0	0
1639	2015-02-04	22:05:02	2015-02-04 18:08:56	PIN1	Temporary	Dry	Pine	0.916666666666667	TABR	1	1	0	0
1640	2015-02-04	22:05:12	2015-02-04 18:08:56	L67X	Permanent	Dry	Prairie	0	NoID	1	0	0	0
1641	2015-02-04	22:05:19	2015-02-04 18:08:56	SKLA	Permanent	Dry	Pine	0.857142857142857	TABR	1	1	0	0
1642	2015-02-04	22:05:21	2015-02-04 18:08:56	PAHA	Temporary	Dry	Prairie	1	TABR	1	0	0	0
1643	2015-02-04	22:05:27	2015-02-04 18:08:56	WELA	Permanent	Dry	Mangrove	0.614035087719298	TABR	1	0	0	0
1644	2015-02-04	22:05:35	2015-02-04 18:08:56	L67X	Permanent	Dry	Prairie	0	NoID	1	0	0	0
1645	2015-02-04	22:05:54	2015-02-04 18:08:56	L67X	Permanent	Dry	Prairie	0	NoID	1	0	0	0
1646	2015-02-04	22:05:59	2015-02-04 18:08:56	PIN6	Temporary	Dry	Pine	0.625	TABR	1	0	0	0
1647	2015-02-04	22:06:12	2015-02-04 18:08:56	L67X	Permanent	Dry	Prairie	0	NoID	1	0	0	0
1648	2015-02-04	22:06:16	2015-02-04 18:08:56	SKLA	Permanent	Dry	Pine	1	MOMO	1	0	0	0
1649	2015-02-04	22:06:20	2015-02-04 18:08:56	PIN6	Temporary	Dry	Pine	1	TABR	1	1	0	0
1650	2015-02-04	22:06:31	2015-02-04 18:08:56	L67X	Permanent	Dry	Prairie	0.5	EPFU	1	0	0	0
1651	2015-02-04	22:06:33	2015-02-04 18:08:56	SHVA	Temporary	Dry	Prairie	1	TABR	1	0	0	0
1652	2015-02-04	22:06:34	2015-02-04 18:08:56	SKLA	Permanent	Dry	Pine	0.521739130434783	TABR	1	0	0	0
1653	2015-02-04	22:06:36	2015-02-04 18:08:56	PIN2	Temporary	Dry	Pine	0.75	TABR	1	1	0	0
1654	2015-02-04	22:06:42	2015-02-04 18:08:56	SHVA	Temporary	Dry	Prairie	0.666666666666667	TABR	1	0	0	0
1655	2015-02-04	22:06:43	2015-02-04 18:08:56	PIN1	Temporary	Dry	Pine	1	TABR	1	1	0	0
1656	2015-02-04	22:06:46	2015-02-04 18:08:56	WELA	Permanent	Dry	Mangrove	NA	NoID	1	0	0	0
1657	2015-02-04	22:06:48	2015-02-04 18:08:56	PIN6	Temporary	Dry	Pine	1	TABR	1	1	0	0
1658	2015-02-04	22:06:55	2015-02-04 18:08:56	SKLA	Permanent	Dry	Pine	0	NoID	1	0	0	0
1659	2015-02-04	22:07:05	2015-02-04 18:08:56	L67X	Permanent	Dry	Prairie	NA	NoID	1	0	0	0
1660	2015-02-04	22:07:05	2015-02-04 18:08:56	PIN1	Temporary	Dry	Pine	0	NoID	1	0	0	0
1661	2015-02-04	22:07:06	2015-02-04 18:08:56	PIN6	Temporary	Dry	Pine	1	TABR	1	1	0	0
1662	2015-02-04	22:07:17	2015-02-04 18:08:56	SKLA	Permanent	Dry	Pine	0	NoID	1	0	0	0
1663	2015-02-04	22:07:24	2015-02-04 18:08:56	PIN6	Temporary	Dry	Pine	1	TABR	1	1	0	0
1664	2015-02-04	22:07:25	2015-02-04 18:08:56	PAHA	Temporary	Dry	Prairie	0.821428571428571	TABR	1	1	0	0
1665	2015-02-04	22:07:35	2015-02-04 18:08:56	L67X	Permanent	Dry	Prairie	0.701492537313433	TABR	1	0	0	0
1666	2015-02-04	22:07:41	2015-02-04 18:08:56	PIN6	Temporary	Dry	Pine	1	TABR	1	1	0	0
1667	2015-02-04	22:07:44	2015-02-04 18:08:56	PAHA	Temporary	Dry	Prairie	NA	NoID	1	0	0	0
1668	2015-02-04	22:07:54	2015-02-04 18:08:56	L67X	Permanent	Dry	Prairie	0.9	TABR	1	1	0	0
1669	2015-02-04	22:08:01	2015-02-04 18:08:56	PAHA	Temporary	Dry	Prairie	0	NoID	1	0	0	0
1670	2015-02-04	22:08:01	2015-02-04 18:08:56	PIN6	Temporary	Dry	Pine	1	TABR	1	0	0	0
1671	2015-02-04	22:08:09	2015-02-04 18:08:56	SHVA	Temporary	Dry	Prairie	0	NoID	1	0	0	0
1672	2015-02-04	22:08:14	2015-02-04 18:08:56	L67X	Permanent	Dry	Prairie	0.777777777777778	TABR	1	1	0	0
1673	2015-02-04	22:08:20	2015-02-04 18:08:56	PAHA	Temporary	Dry	Prairie	0.95	TABR	1	1	0	0
1674	2015-02-04	22:08:20	2015-02-04 18:08:56	PIN6	Temporary	Dry	Pine	1	TABR	1	1	0	0
1675	2015-02-04	22:08:28	2015-02-04 18:08:56	SHVA	Temporary	Dry	Prairie	0.857142857142857	TABR	1	1	0	0
1676	2015-02-04	22:08:37	2015-02-04 18:08:56	PAHA	Temporary	Dry	Prairie	NA	NoID	1	0	0	0
1677	2015-02-04	22:08:44	2015-02-04 18:08:56	PAHA	Temporary	Dry	Prairie	0.896551724137931	TABR	1	1	0	0
1678	2015-02-04	22:08:49	2015-02-04 18:08:56	PIN1	Temporary	Dry	Pine	0.8125	TABR	1	1	0	0
1679	2015-02-04	22:08:49	2015-02-04 18:08:56	SHVA	Temporary	Dry	Prairie	0.846153846153846	TABR	1	1	0	0
1680	2015-02-04	22:08:56	2015-02-04 18:08:56	L67X	Permanent	Dry	Prairie	0.333333333333333	LAIN	1	0	0	0
1681	2015-02-04	22:09:02	2015-02-04 18:08:56	PAHA	Temporary	Dry	Prairie	1	TABR	1	1	0	0
1682	2015-02-04	22:09:06	2015-02-04 18:08:56	PIN1	Temporary	Dry	Pine	1	TABR	1	1	0	0
1683	2015-02-04	22:09:09	2015-02-04 18:08:56	SHVA	Temporary	Dry	Prairie	0.777777777777778	TABR	1	1	0	0
1684	2015-02-04	22:09:20	2015-02-04 18:08:56	L67X	Permanent	Dry	Prairie	0	NoID	1	0	0	0
1685	2015-02-04	22:09:32	2015-02-04 18:08:56	PAHA	Temporary	Dry	Prairie	0.848484848484849	TABR	1	1	0	0
1686	2015-02-04	22:09:34	2015-02-04 18:08:56	SHVA	Temporary	Dry	Prairie	0.956521739130435	TABR	1	1	0	0
1687	2015-02-04	22:09:35	2015-02-04 18:08:56	WELA	Permanent	Dry	Mangrove	0.902439024390244	TABR	1	1	0	0
1688	2015-02-04	22:09:39	2015-02-04 18:08:56	L67X	Permanent	Dry	Prairie	0	NoID	1	0	0	0
1689	2015-02-04	22:09:51	2015-02-04 18:08:56	PAHA	Temporary	Dry	Prairie	0.914285714285714	TABR	1	1	0	0
1690	2015-02-04	22:09:55	2015-02-04 18:08:56	WELA	Permanent	Dry	Mangrove	0.961538461538462	TABR	1	1	0	0
1691	2015-02-04	22:09:57	2015-02-04 18:08:56	L67X	Permanent	Dry	Prairie	0	NoID	1	0	0	0
1692	2015-02-04	22:10:13	2015-02-04 18:08:56	PIN6	Temporary	Dry	Pine	1	TABR	1	1	0	0
1693	2015-02-04	22:10:15	2015-02-04 18:08:56	L67X	Permanent	Dry	Prairie	0	NoID	1	0	0	0
1694	2015-02-04	22:10:33	2015-02-04 18:08:56	L67X	Permanent	Dry	Prairie	0	NoID	1	0	0	0
1695	2015-02-04	22:10:38	2015-02-04 18:08:56	PIN1	Temporary	Dry	Pine	0	NoID	1	0	0	0
1696	2015-02-04	22:10:58	2015-02-04 18:08:56	L67X	Permanent	Dry	Prairie	0.647058823529412	TABR	1	0	0	0
1697	2015-02-04	22:11:11	2015-02-04 18:08:56	PAHA	Temporary	Dry	Prairie	0.75	TABR	1	1	0	0
1698	2015-02-04	22:11:16	2015-02-04 18:08:56	L67X	Permanent	Dry	Prairie	0	NoID	1	0	0	0
1699	2015-02-04	22:11:29	2015-02-04 18:08:56	PAHA	Temporary	Dry	Prairie	0	NoID	1	0	0	0
1700	2015-02-04	22:11:29	2015-02-04 18:08:56	WELA	Permanent	Dry	Mangrove	1	TABR	1	0	0	0
1701	2015-02-04	22:11:34	2015-02-04 18:08:56	L67X	Permanent	Dry	Prairie	0.625	TABR	1	0	0	0
1702	2015-02-04	22:11:36	2015-02-04 18:08:56	WELA	Permanent	Dry	Mangrove	0	NoID	1	0	0	0
1703	2015-02-04	22:11:39	2015-02-04 18:08:56	PIN6	Temporary	Dry	Pine	1	TABR	1	1	0	0
1704	2015-02-04	22:11:46	2015-02-04 18:08:56	SHVA	Temporary	Dry	Prairie	0.577777777777778	TABR	1	0	0	0
1705	2015-02-04	22:12:02	2015-02-04 18:08:56	PIN1	Temporary	Dry	Pine	1	TABR	1	1	0	0
1706	2015-02-04	22:12:18	2015-02-04 18:08:56	L67X	Permanent	Dry	Prairie	1	EPFU	1	0	0	0
1707	2015-02-04	22:12:27	2015-02-04 18:08:56	L67X	Permanent	Dry	Prairie	0	NoID	1	0	0	0
1708	2015-02-04	22:12:29	2015-02-04 18:08:56	SKLA	Permanent	Dry	Pine	1	TABR	1	0	0	0
1709	2015-02-04	22:12:33	2015-02-04 18:08:56	PIN6	Temporary	Dry	Pine	NA	NoID	1	0	0	0
1710	2015-02-04	22:12:43	2015-02-04 18:08:56	SHVA	Temporary	Dry	Prairie	0	NoID	1	0	0	0
1711	2015-02-04	22:12:43	2015-02-04 18:08:56	SKLA	Permanent	Dry	Pine	0.95	TABR	1	1	0	0
1712	2015-02-04	22:12:46	2015-02-04 18:08:56	L67X	Permanent	Dry	Prairie	0	NoID	1	0	0	0
1713	2015-02-04	22:12:53	2015-02-04 18:08:56	PIN2	Temporary	Dry	Pine	0.583333333333333	TABR	1	0	0	0
1714	2015-02-04	22:13:02	2015-02-04 18:08:56	SKLA	Permanent	Dry	Pine	0.714285714285714	TABR	1	0	0	0
1715	2015-02-04	22:13:06	2015-02-04 18:08:56	L67X	Permanent	Dry	Prairie	0.8	TABR	1	1	0	0
1716	2015-02-04	22:13:21	2015-02-04 18:08:56	SKLA	Permanent	Dry	Pine	0.853658536585366	TABR	1	1	0	0
1717	2015-02-04	22:13:26	2015-02-04 18:08:56	PIN6	Temporary	Dry	Pine	1	TABR	1	1	0	0
1718	2015-02-04	22:13:31	2015-02-04 18:08:56	MAHA	Temporary	Dry	Prairie	NA	NoID	1	0	0	0
1719	2015-02-04	22:13:32	2015-02-04 18:08:56	PIN2	Temporary	Dry	Pine	0.833333333333333	TABR	1	1	0	0
1720	2015-02-04	22:13:40	2015-02-04 18:08:56	SKLA	Permanent	Dry	Pine	0.6875	EPFU	1	0	0	0
1721	2015-02-04	22:13:45	2015-02-04 18:08:56	PIN1	Temporary	Dry	Pine	1	TABR	1	0	0	0
1722	2015-02-04	22:13:45	2015-02-04 18:08:56	PIN6	Temporary	Dry	Pine	1	TABR	1	0	0	0
1723	2015-02-04	22:13:56	2015-02-04 18:08:56	SHVA	Temporary	Dry	Prairie	0.804347826086957	TABR	1	1	0	0
1724	2015-02-04	22:14:03	2015-02-04 18:08:56	L67X	Permanent	Dry	Prairie	0.684210526315789	TABR	1	0	0	0
1725	2015-02-04	22:14:09	2015-02-04 18:08:56	PIN1	Temporary	Dry	Pine	1	TABR	1	1	0	0
1726	2015-02-04	22:14:16	2015-02-04 18:08:56	SKLA	Permanent	Dry	Pine	NA	NoID	1	0	0	0
1727	2015-02-04	22:14:18	2015-02-04 18:08:56	PIN6	Temporary	Dry	Pine	1	TABR	1	1	0	0
1728	2015-02-04	22:14:23	2015-02-04 18:08:56	SKLA	Permanent	Dry	Pine	1	TABR	1	0	0	0
1729	2015-02-04	22:14:31	2015-02-04 18:08:56	SHVA	Temporary	Dry	Prairie	1	TABR	1	1	0	0
1730	2015-02-04	22:14:37	2015-02-04 18:08:56	PIN6	Temporary	Dry	Pine	1	TABR	1	1	0	0
1731	2015-02-04	22:14:38	2015-02-04 18:08:56	L67X	Permanent	Dry	Prairie	0	NoID	1	0	0	0
1732	2015-02-04	22:14:40	2015-02-04 18:08:56	SKLA	Permanent	Dry	Pine	0.647058823529412	TABR	1	0	0	0
1733	2015-02-04	22:14:49	2015-02-04 18:08:56	PIN6	Temporary	Dry	Pine	1	TABR	1	1	0	0
1734	2015-02-04	22:14:56	2015-02-04 18:08:56	SHVA	Temporary	Dry	Prairie	1	TABR	1	0	0	0
1735	2015-02-04	22:14:57	2015-02-04 18:08:56	L67X	Permanent	Dry	Prairie	0	NoID	1	0	0	0
1736	2015-02-04	22:14:59	2015-02-04 18:08:56	PIN6	Temporary	Dry	Pine	0.954545454545455	TABR	1	1	0	0
1737	2015-02-04	22:15:07	2015-02-04 18:08:56	PIN1	Temporary	Dry	Pine	0.9	TABR	1	1	0	0
1738	2015-02-04	22:15:11	2015-02-04 18:08:56	PAHA	Temporary	Dry	Prairie	1	TABR	1	0	0	0
1739	2015-02-04	22:15:18	2015-02-04 18:08:56	PIN6	Temporary	Dry	Pine	1	TABR	1	1	0	0
1740	2015-02-04	22:15:21	2015-02-04 18:08:56	PAHA	Temporary	Dry	Prairie	1	TABR	1	1	0	0
1741	2015-02-04	22:15:29	2015-02-04 18:08:56	SKLA	Permanent	Dry	Pine	1	TABR	1	0	0	0
1742	2015-02-04	22:15:37	2015-02-04 18:08:56	SKLA	Permanent	Dry	Pine	0.538461538461538	TABR	1	0	0	0
1743	2015-02-04	22:15:48	2015-02-04 18:08:56	PIN6	Temporary	Dry	Pine	0	NoID	1	0	0	0
1744	2015-02-04	22:15:53	2015-02-04 18:08:56	SKLA	Permanent	Dry	Pine	NA	NoID	1	0	0	0
1745	2015-02-04	22:15:54	2015-02-04 18:08:56	L67X	Permanent	Dry	Prairie	0	NoID	1	0	0	0
1746	2015-02-04	22:16:12	2015-02-04 18:08:56	L67X	Permanent	Dry	Prairie	0.538461538461538	TABR	1	0	0	0
1747	2015-02-04	22:16:17	2015-02-04 18:08:56	SKLA	Permanent	Dry	Pine	0	NoID	1	0	0	0
1748	2015-02-04	22:16:30	2015-02-04 18:08:56	PIN6	Temporary	Dry	Pine	1	TABR	1	1	0	0
1749	2015-02-04	22:16:31	2015-02-04 18:08:56	SKLA	Permanent	Dry	Pine	0.857142857142857	TABR	1	1	0	0
1750	2015-02-04	22:16:35	2015-02-04 18:08:56	PIN1	Temporary	Dry	Pine	1	TABR	1	1	0	0
1751	2015-02-04	22:16:37	2015-02-04 18:08:56	L67X	Permanent	Dry	Prairie	0.684931506849315	EPFU	1	0	0	0
1752	2015-02-04	22:16:42	2015-02-04 18:08:56	SKLA	Permanent	Dry	Pine	0	NoID	1	0	0	0
1753	2015-02-04	22:16:43	2015-02-04 18:08:56	SHVA	Temporary	Dry	Prairie	0.883720930232558	TABR	1	1	0	0
1754	2015-02-04	22:16:58	2015-02-04 18:08:56	L67X	Permanent	Dry	Prairie	NA	NoID	1	0	0	0
1755	2015-02-04	22:17:01	2015-02-04 18:08:56	SKLA	Permanent	Dry	Pine	1	TABR	1	1	0	0
1756	2015-02-04	22:17:04	2015-02-04 18:08:56	SHVA	Temporary	Dry	Prairie	0.75	TABR	1	1	0	0
1757	2015-02-04	22:17:05	2015-02-04 18:08:56	L67X	Permanent	Dry	Prairie	1	TABR	1	1	0	0
1758	2015-02-04	22:17:06	2015-02-04 18:08:56	PIN6	Temporary	Dry	Pine	1	TABR	1	1	0	0
1759	2015-02-04	22:17:07	2015-02-04 18:08:56	WELA	Permanent	Dry	Mangrove	1	TABR	1	1	0	0
1760	2015-02-04	22:17:10	2015-02-04 18:08:56	SKLA	Permanent	Dry	Pine	0.85	TABR	1	1	0	0
1761	2015-02-04	22:17:23	2015-02-04 18:08:56	SHVA	Temporary	Dry	Prairie	1	TABR	1	0	0	0
1762	2015-02-04	22:17:25	2015-02-04 18:08:56	WELA	Permanent	Dry	Mangrove	1	TABR	1	1	0	0
1763	2015-02-04	22:17:26	2015-02-04 18:08:56	PIN6	Temporary	Dry	Pine	1	TABR	1	0	0	0
1764	2015-02-04	22:17:27	2015-02-04 18:08:56	SKLA	Permanent	Dry	Pine	0.757575757575758	TABR	1	1	0	0
1765	2015-02-04	22:17:29	2015-02-04 18:08:56	L67X	Permanent	Dry	Prairie	1	TABR	1	1	0	0
1766	2015-02-04	22:17:36	2015-02-04 18:08:56	PIN6	Temporary	Dry	Pine	1	TABR	1	1	0	0
1767	2015-02-04	22:17:43	2015-02-04 18:08:56	L67X	Permanent	Dry	Prairie	0	NoID	1	0	0	0
1768	2015-02-04	22:17:46	2015-02-04 18:08:56	SKLA	Permanent	Dry	Pine	0	NoID	1	0	0	0
1769	2015-02-04	22:17:55	2015-02-04 18:08:56	PIN6	Temporary	Dry	Pine	1	TABR	1	1	0	0
1770	2015-02-04	22:18:06	2015-02-04 18:08:56	MAHA	Temporary	Dry	Prairie	0.891891891891892	TABR	1	1	0	0
1771	2015-02-04	22:18:23	2015-02-04 18:08:56	SKLA	Permanent	Dry	Pine	0	NoID	1	0	0	0
1772	2015-02-04	22:18:39	2015-02-04 18:08:56	L67X	Permanent	Dry	Prairie	0	NoID	1	0	0	0
1773	2015-02-04	22:18:48	2015-02-04 18:08:56	SKLA	Permanent	Dry	Pine	NA	NoID	1	0	0	0
1774	2015-02-04	22:18:58	2015-02-04 18:08:56	L67X	Permanent	Dry	Prairie	0.594936708860759	EPFU	1	0	0	0
1775	2015-02-04	22:19:02	2015-02-04 18:08:56	SKLA	Permanent	Dry	Pine	0.818181818181818	TABR	1	1	0	0
1776	2015-02-04	22:19:07	2015-02-04 18:08:56	PIN6	Temporary	Dry	Pine	0.967741935483871	TABR	1	1	0	0
1777	2015-02-04	22:19:26	2015-02-04 18:08:56	PIN6	Temporary	Dry	Pine	1	TABR	1	1	0	0
1778	2015-02-04	22:19:26	2015-02-04 18:08:56	SKLA	Permanent	Dry	Pine	0.838709677419355	TABR	1	1	0	0
1779	2015-02-04	22:19:35	2015-02-04 18:08:56	PIN6	Temporary	Dry	Pine	1	TABR	1	1	0	0
1780	2015-02-04	22:19:37	2015-02-04 18:08:56	L67X	Permanent	Dry	Prairie	1	TABR	1	1	0	0
1781	2015-02-04	22:19:44	2015-02-04 18:08:56	PIN1	Temporary	Dry	Pine	0.733333333333333	TABR	1	0	0	0
1782	2015-02-04	22:19:54	2015-02-04 18:08:56	PIN6	Temporary	Dry	Pine	1	TABR	1	1	0	0
1783	2015-02-04	22:20:00	2015-02-04 18:08:56	SKLA	Permanent	Dry	Pine	0.878048780487805	TABR	1	1	0	0
1784	2015-02-04	22:20:04	2015-02-04 18:08:56	L67X	Permanent	Dry	Prairie	0	NoID	1	0	0	0
1785	2015-02-04	22:20:18	2015-02-04 18:08:56	SKLA	Permanent	Dry	Pine	0	NoID	1	0	0	0
1786	2015-02-04	22:20:19	2015-02-04 18:08:56	PIN1	Temporary	Dry	Pine	0.888888888888889	TABR	1	1	0	0
1787	2015-02-04	22:20:27	2015-02-04 18:08:56	WELA	Permanent	Dry	Mangrove	0	NoID	1	0	0	0
1788	2015-02-04	22:20:37	2015-02-04 18:08:56	SKLA	Permanent	Dry	Pine	0	NoID	1	0	0	0
1789	2015-02-04	22:20:40	2015-02-04 18:08:56	PIN6	Temporary	Dry	Pine	1	TABR	1	1	0	0
1790	2015-02-04	22:20:43	2015-02-04 18:08:56	L67X	Permanent	Dry	Prairie	0	NoID	1	0	0	0
1791	2015-02-04	22:20:45	2015-02-04 18:08:56	WELA	Permanent	Dry	Mangrove	1	TABR	1	0	0	0
1792	2015-02-04	22:20:46	2015-02-04 18:08:56	SKLA	Permanent	Dry	Pine	0	NoID	1	0	0	0
1793	2015-02-04	22:20:58	2015-02-04 18:08:56	PIN6	Temporary	Dry	Pine	0.96	TABR	1	1	0	0
1794	2015-02-04	22:20:59	2015-02-04 18:08:56	MAHA	Temporary	Dry	Prairie	1	TABR	1	1	0	0
1795	2015-02-04	22:21:05	2015-02-04 18:08:56	SKLA	Permanent	Dry	Pine	1	TABR	1	1	0	0
1796	2015-02-04	22:21:15	2015-02-04 18:08:56	SHVA	Temporary	Dry	Prairie	0.941176470588235	TABR	1	1	0	0
1797	2015-02-04	22:21:17	2015-02-04 18:08:56	PIN6	Temporary	Dry	Pine	0.96551724137931	TABR	1	1	0	0
1798	2015-02-04	22:21:20	2015-02-04 18:08:56	L67X	Permanent	Dry	Prairie	0	NoID	1	0	0	0
1799	2015-02-04	22:21:34	2015-02-04 18:08:56	PIN6	Temporary	Dry	Pine	0.818181818181818	TABR	1	1	0	0
1800	2015-02-04	22:21:39	2015-02-04 18:08:56	L67X	Permanent	Dry	Prairie	0	NoID	1	0	0	0
1801	2015-02-04	22:21:41	2015-02-04 18:08:56	MAHA	Temporary	Dry	Prairie	0.882352941176471	TABR	1	1	0	0
1802	2015-02-04	22:21:49	2015-02-04 18:08:56	SHVA	Temporary	Dry	Prairie	0.914893617021277	TABR	1	1	0	0
1803	2015-02-04	22:21:53	2015-02-04 18:08:56	PIN6	Temporary	Dry	Pine	0.777777777777778	TABR	1	1	0	0
1804	2015-02-04	22:22:09	2015-02-04 18:08:56	PIN1	Temporary	Dry	Pine	0.454545454545455	LAIN	1	0	0	0
1805	2015-02-04	22:22:10	2015-02-04 18:08:56	WELA	Permanent	Dry	Mangrove	0.802816901408451	TABR	1	1	0	0
1806	2015-02-04	22:22:15	2015-02-04 18:08:56	PIN6	Temporary	Dry	Pine	0.94	TABR	1	1	0	0
1807	2015-02-04	22:22:21	2015-02-04 18:08:56	SHVA	Temporary	Dry	Prairie	0.846153846153846	TABR	1	1	0	0
1808	2015-02-04	22:22:21	2015-02-04 18:08:56	SKLA	Permanent	Dry	Pine	1	TABR	1	1	0	0
1809	2015-02-04	22:22:35	2015-02-04 18:08:56	PIN6	Temporary	Dry	Pine	1	TABR	1	1	0	0
1810	2015-02-04	22:22:36	2015-02-04 18:08:56	L67X	Permanent	Dry	Prairie	0.916666666666667	TABR	1	1	0	0
1811	2015-02-04	22:22:55	2015-02-04 18:08:56	L67X	Permanent	Dry	Prairie	0.7	TABR	1	0	0	0
1812	2015-02-04	22:23:12	2015-02-04 18:08:56	SKLA	Permanent	Dry	Pine	NA	NoID	1	0	0	0
1813	2015-02-04	22:23:20	2015-02-04 18:08:56	L67X	Permanent	Dry	Prairie	0	NoID	1	0	0	0
1814	2015-02-04	22:23:25	2015-02-04 18:08:56	SKLA	Permanent	Dry	Pine	0.75	TABR	1	0	0	0
1815	2015-02-04	22:23:39	2015-02-04 18:08:56	L67X	Permanent	Dry	Prairie	0	NoID	1	0	0	0
1816	2015-02-04	22:23:39	2015-02-04 18:08:56	PIN6	Temporary	Dry	Pine	0.916666666666667	TABR	1	1	0	0
1817	2015-02-04	22:23:42	2015-02-04 18:08:56	SHVA	Temporary	Dry	Prairie	0.972972972972973	TABR	1	1	0	0
1818	2015-02-04	22:23:45	2015-02-04 18:08:56	SKLA	Permanent	Dry	Pine	0	NoID	1	0	0	0
1819	2015-02-04	22:23:57	2015-02-04 18:08:56	L67X	Permanent	Dry	Prairie	0.833333333333333	TABR	1	1	0	0
1820	2015-02-04	22:23:58	2015-02-04 18:08:56	PIN6	Temporary	Dry	Pine	0.95	TABR	1	1	0	0
1821	2015-02-04	22:24:02	2015-02-04 18:08:56	SKLA	Permanent	Dry	Pine	0.6	TABR	1	0	0	0
1822	2015-02-04	22:24:15	2015-02-04 18:08:56	SKLA	Permanent	Dry	Pine	0.785714285714286	TABR	1	1	0	0
1823	2015-02-04	22:24:30	2015-02-04 18:08:56	SHVA	Temporary	Dry	Prairie	0.821428571428571	TABR	1	1	0	0
1824	2015-02-04	22:24:35	2015-02-04 18:08:56	SKLA	Permanent	Dry	Pine	0.875	TABR	1	1	0	0
1825	2015-02-04	22:24:41	2015-02-04 18:08:56	PAHA	Temporary	Dry	Prairie	0.75	EPFU	1	0	0	0
1826	2015-02-04	22:24:45	2015-02-04 18:08:56	L67X	Permanent	Dry	Prairie	0.862068965517241	TABR	1	1	0	0
1827	2015-02-04	22:24:49	2015-02-04 18:08:56	SHVA	Temporary	Dry	Prairie	1	TABR	1	0	0	0
1828	2015-02-04	22:24:55	2015-02-04 18:08:56	SKLA	Permanent	Dry	Pine	1	TABR	1	1	0	0
1829	2015-02-04	22:25:04	2015-02-04 18:08:56	L67X	Permanent	Dry	Prairie	0	NoID	1	0	0	0
1830	2015-02-04	22:25:04	2015-02-04 18:08:56	PIN6	Temporary	Dry	Pine	1	TABR	1	0	0	0
1831	2015-02-04	22:25:07	2015-02-04 18:08:56	SKLA	Permanent	Dry	Pine	0.961538461538462	TABR	1	1	0	0
1832	2015-02-04	22:25:23	2015-02-04 18:08:56	L67X	Permanent	Dry	Prairie	0	NoID	1	0	0	0
1833	2015-02-04	22:25:23	2015-02-04 18:08:56	SKLA	Permanent	Dry	Pine	0	NoID	1	0	0	0
1834	2015-02-04	22:25:26	2015-02-04 18:08:56	PIN6	Temporary	Dry	Pine	1	TABR	1	1	0	0
1835	2015-02-04	22:25:41	2015-02-04 18:08:56	L67X	Permanent	Dry	Prairie	0.721428571428571	TABR	1	0	0	0
1836	2015-02-04	22:25:48	2015-02-04 18:08:56	SKLA	Permanent	Dry	Pine	0	NoID	1	0	0	0
1837	2015-02-04	22:25:59	2015-02-04 18:08:56	L67X	Permanent	Dry	Prairie	0	NoID	1	0	0	0
1838	2015-02-04	22:26:06	2015-02-04 18:08:56	SKLA	Permanent	Dry	Pine	0.6	EPFU	1	0	0	0
1839	2015-02-04	22:26:14	2015-02-04 18:08:56	SKLA	Permanent	Dry	Pine	0	NoID	1	0	0	0
1840	2015-02-04	22:26:16	2015-02-04 18:08:56	SHVA	Temporary	Dry	Prairie	1	TABR	1	1	0	0
1841	2015-02-04	22:26:17	2015-02-04 18:08:56	L67X	Permanent	Dry	Prairie	0.636363636363636	TABR	1	0	0	0
1842	2015-02-04	22:26:33	2015-02-04 18:08:56	SKLA	Permanent	Dry	Pine	0.6	EPFU	1	0	0	0
1843	2015-02-04	22:26:35	2015-02-04 18:08:56	L67X	Permanent	Dry	Prairie	0.712328767123288	TABR	1	0	0	0
1844	2015-02-04	22:26:42	2015-02-04 18:08:56	SKLA	Permanent	Dry	Pine	0	NoID	1	0	0	0
1845	2015-02-04	22:26:46	2015-02-04 18:08:56	PIN2	Temporary	Dry	Pine	1	TABR	1	0	0	0
1846	2015-02-04	22:26:54	2015-02-04 18:08:56	L67X	Permanent	Dry	Prairie	0.740740740740741	TABR	1	0	0	0
1847	2015-02-04	22:27:00	2015-02-04 18:08:56	SKLA	Permanent	Dry	Pine	0	NoID	1	0	0	0
1848	2015-02-04	22:27:16	2015-02-04 18:08:56	SHVA	Temporary	Dry	Prairie	NA	NoID	1	0	0	0
1849	2015-02-04	22:27:18	2015-02-04 18:08:56	SKLA	Permanent	Dry	Pine	0.75	TABR	1	1	0	0
1850	2015-02-04	22:27:24	2015-02-04 18:08:56	PIN1	Temporary	Dry	Pine	NA	NoID	1	0	0	0
1851	2015-02-04	22:27:27	2015-02-04 18:08:56	L67X	Permanent	Dry	Prairie	0.691176470588235	TABR	1	0	0	0
1852	2015-02-04	22:27:27	2015-02-04 18:08:56	PIN6	Temporary	Dry	Pine	0.947368421052632	TABR	1	1	0	0
1853	2015-02-04	22:27:28	2015-02-04 18:08:56	SHVA	Temporary	Dry	Prairie	1	TABR	1	0	0	0
1854	2015-02-04	22:27:32	2015-02-04 18:08:56	SKLA	Permanent	Dry	Pine	0.6	TABR	1	0	0	0
1855	2015-02-04	22:27:33	2015-02-04 18:08:56	PIN1	Temporary	Dry	Pine	1	TABR	1	1	0	0
1856	2015-02-04	22:27:42	2015-02-04 18:08:56	PAHA	Temporary	Dry	Prairie	0	NoID	1	0	0	0
1857	2015-02-04	22:27:46	2015-02-04 18:08:56	L67X	Permanent	Dry	Prairie	0.714285714285714	TABR	1	0	0	0
1858	2015-02-04	22:27:46	2015-02-04 18:08:56	PIN6	Temporary	Dry	Pine	0	NoID	1	0	0	0
1859	2015-02-04	22:28:08	2015-02-04 18:08:56	L67X	Permanent	Dry	Prairie	0	NoID	1	0	0	0
1860	2015-02-04	22:28:09	2015-02-04 18:08:56	SKLA	Permanent	Dry	Pine	0.531914893617021	EPFU	1	0	0	0
1861	2015-02-04	22:28:23	2015-02-04 18:08:56	PAHA	Temporary	Dry	Prairie	0.76	TABR	1	1	0	0
1862	2015-02-04	22:28:24	2015-02-04 18:08:56	PIN6	Temporary	Dry	Pine	1	TABR	1	1	0	0
1863	2015-02-04	22:28:27	2015-02-04 18:08:56	L67X	Permanent	Dry	Prairie	0	NoID	1	0	0	0
1864	2015-02-04	22:28:38	2015-02-04 18:08:56	SKLA	Permanent	Dry	Pine	0	NoID	1	0	0	0
1865	2015-02-04	22:28:39	2015-02-04 18:08:56	PIN6	Temporary	Dry	Pine	1	TABR	1	0	0	0
1866	2015-02-04	22:28:42	2015-02-04 18:08:56	PAHA	Temporary	Dry	Prairie	0.761904761904762	TABR	1	1	0	0
1867	2015-02-04	22:28:47	2015-02-04 18:08:56	PIN6	Temporary	Dry	Pine	0.904761904761905	TABR	1	1	0	0
1868	2015-02-04	22:28:55	2015-02-04 18:08:56	PAHA	Temporary	Dry	Prairie	0	NoID	1	0	0	0
1869	2015-02-04	22:29:01	2015-02-04 18:08:56	L67X	Permanent	Dry	Prairie	0.661016949152542	EPFU	1	0	0	0
1870	2015-02-04	22:29:06	2015-02-04 18:08:56	SKLA	Permanent	Dry	Pine	0	NoID	1	0	0	0
1871	2015-02-04	22:29:19	2015-02-04 18:08:56	SKLA	Permanent	Dry	Pine	0.576271186440678	TABR	1	0	0	0
1872	2015-02-04	22:29:20	2015-02-04 18:08:56	L67X	Permanent	Dry	Prairie	0	NoID	1	0	0	0
1873	2015-02-04	22:29:22	2015-02-04 18:08:56	PIN6	Temporary	Dry	Pine	1	TABR	1	1	0	0
1874	2015-02-04	22:29:37	2015-02-04 18:08:56	SKLA	Permanent	Dry	Pine	0.833333333333333	TABR	1	1	0	0
1875	2015-02-04	22:29:38	2015-02-04 18:08:56	L67X	Permanent	Dry	Prairie	0	NoID	1	0	0	0
1876	2015-02-04	22:29:40	2015-02-04 18:08:56	PIN6	Temporary	Dry	Pine	NA	NoID	1	0	0	0
1877	2015-02-04	22:29:45	2015-02-04 18:08:56	SKLA	Permanent	Dry	Pine	0.605263157894737	TABR	1	0	0	0
1878	2015-02-04	22:29:50	2015-02-04 18:08:56	PAHA	Temporary	Dry	Prairie	0.807692307692308	TABR	1	1	0	0
1879	2015-02-04	22:29:56	2015-02-04 18:08:56	L67X	Permanent	Dry	Prairie	0	NoID	1	0	0	0
1880	2015-02-04	22:29:56	2015-02-04 18:08:56	PIN6	Temporary	Dry	Pine	1	TABR	1	1	0	0
1881	2015-02-04	22:30:03	2015-02-04 18:08:56	SKLA	Permanent	Dry	Pine	0.75	TABR	1	1	0	0
1882	2015-02-04	22:30:10	2015-02-04 18:08:56	PAHA	Temporary	Dry	Prairie	0.9	TABR	1	1	0	0
1883	2015-02-04	22:30:11	2015-02-04 18:08:56	SHVA	Temporary	Dry	Prairie	0.666666666666667	TABR	1	0	0	0
1884	2015-02-04	22:30:14	2015-02-04 18:08:56	L67X	Permanent	Dry	Prairie	0	NoID	1	0	0	0
1885	2015-02-04	22:30:15	2015-02-04 18:08:56	PIN6	Temporary	Dry	Pine	1	TABR	1	0	0	0
1886	2015-02-04	22:30:22	2015-02-04 18:08:56	SKLA	Permanent	Dry	Pine	0	NoID	1	0	0	0
1887	2015-02-04	22:30:24	2015-02-04 18:08:56	PIN6	Temporary	Dry	Pine	0.866666666666667	TABR	1	1	0	0
1888	2015-02-04	22:30:29	2015-02-04 18:08:56	SHVA	Temporary	Dry	Prairie	1	TABR	1	1	0	0
1889	2015-02-04	22:30:38	2015-02-04 18:08:56	L67X	Permanent	Dry	Prairie	0	NoID	1	0	0	0
1890	2015-02-04	22:30:49	2015-02-04 18:08:56	PIN6	Temporary	Dry	Pine	0.736842105263158	TABR	1	0	0	0
1891	2015-02-04	22:30:51	2015-02-04 18:08:56	PAHA	Temporary	Dry	Prairie	1	TABR	1	0	0	0
1892	2015-02-04	22:30:57	2015-02-04 18:08:56	L67X	Permanent	Dry	Prairie	0	NoID	1	0	0	0
1893	2015-02-04	22:30:59	2015-02-04 18:08:56	SHVA	Temporary	Dry	Prairie	0.909090909090909	TABR	1	1	0	0
1894	2015-02-04	22:31:10	2015-02-04 18:08:56	SKLA	Permanent	Dry	Pine	0	NoID	1	0	0	0
1895	2015-02-04	22:31:16	2015-02-04 18:08:56	L67X	Permanent	Dry	Prairie	0	NoID	1	0	0	0
1896	2015-02-04	22:31:23	2015-02-04 18:08:56	SKLA	Permanent	Dry	Pine	0.782608695652174	TABR	1	1	0	0
1897	2015-02-04	22:31:24	2015-02-04 18:08:56	SHVA	Temporary	Dry	Prairie	0.6	TABR	1	0	0	0
1898	2015-02-04	22:31:29	2015-02-04 18:08:56	PAHA	Temporary	Dry	Prairie	1	TABR	1	1	0	0
1899	2015-02-04	22:31:34	2015-02-04 18:08:56	L67X	Permanent	Dry	Prairie	0	NoID	1	0	0	0
1900	2015-02-04	22:31:36	2015-02-04 18:08:56	PIN6	Temporary	Dry	Pine	0.823529411764706	TABR	1	1	0	0
1901	2015-02-04	22:31:38	2015-02-04 18:08:56	SKLA	Permanent	Dry	Pine	NA	NoID	1	0	0	0
1902	2015-02-04	22:31:45	2015-02-04 18:08:56	SHVA	Temporary	Dry	Prairie	0.794871794871795	TABR	1	1	0	0
1903	2015-02-04	22:31:45	2015-02-04 18:08:56	SKLA	Permanent	Dry	Pine	0.625	EPFU	1	0	0	0
1904	2015-02-04	22:31:49	2015-02-04 18:08:56	L67X	Permanent	Dry	Prairie	NA	NoID	1	0	0	0
1905	2015-02-04	22:31:58	2015-02-04 18:08:56	PIN6	Temporary	Dry	Pine	1	TABR	1	1	0	0
1906	2015-02-04	22:32:00	2015-02-04 18:08:56	SKLA	Permanent	Dry	Pine	0.6875	TABR	1	0	0	0
1907	2015-02-04	22:32:01	2015-02-04 18:08:56	PIN2	Temporary	Dry	Pine	1	TABR	1	1	0	0
1908	2015-02-04	22:32:04	2015-02-04 18:08:56	SHVA	Temporary	Dry	Prairie	1	TABR	1	0	0	0
1909	2015-02-04	22:32:07	2015-02-04 18:08:56	L67X	Permanent	Dry	Prairie	0.61038961038961	TABR	1	0	0	0
1910	2015-02-04	22:32:10	2015-02-04 18:08:56	PIN1	Temporary	Dry	Pine	1	TABR	1	1	0	0
1911	2015-02-04	22:32:16	2015-02-04 18:08:56	PIN6	Temporary	Dry	Pine	0.95	TABR	1	1	0	0
1912	2015-02-04	22:32:16	2015-02-04 18:08:56	SHVA	Temporary	Dry	Prairie	1	TABR	1	1	0	0
1913	2015-02-04	22:32:24	2015-02-04 18:08:56	SKLA	Permanent	Dry	Pine	0	NoID	1	0	0	0
1914	2015-02-04	22:32:25	2015-02-04 18:08:56	L67X	Permanent	Dry	Prairie	0	NoID	1	0	0	0
1915	2015-02-04	22:32:37	2015-02-04 18:08:56	L67X	Permanent	Dry	Prairie	0	NoID	1	0	0	0
1916	2015-02-04	22:32:40	2015-02-04 18:08:56	PAHA	Temporary	Dry	Prairie	0	NoID	1	0	0	0
1917	2015-02-04	22:32:42	2015-02-04 18:08:56	SKLA	Permanent	Dry	Pine	1	TABR	1	1	0	0
1918	2015-02-04	22:32:47	2015-02-04 18:08:56	PIN2	Temporary	Dry	Pine	1	TABR	1	0	0	0
1919	2015-02-04	22:32:53	2015-02-04 18:08:56	SKLA	Permanent	Dry	Pine	0.739130434782609	TABR	1	0	0	0
1920	2015-02-04	22:32:55	2015-02-04 18:08:56	L67X	Permanent	Dry	Prairie	0.740740740740741	EPFU	1	0	0	0
1921	2015-02-04	22:33:12	2015-02-04 18:08:56	SKLA	Permanent	Dry	Pine	0.870967741935484	TABR	1	1	0	0
1922	2015-02-04	22:33:16	2015-02-04 18:08:56	L67X	Permanent	Dry	Prairie	0.666666666666667	EPFU	1	0	0	0
1923	2015-02-04	22:33:22	2015-02-04 18:08:56	PIN6	Temporary	Dry	Pine	0.807692307692308	TABR	1	1	0	0
1924	2015-02-04	22:33:29	2015-02-04 18:08:56	PIN2	Temporary	Dry	Pine	1	TABR	1	0	0	0
1925	2015-02-04	22:33:30	2015-02-04 18:08:56	SKLA	Permanent	Dry	Pine	0.685714285714286	TABR	1	0	0	0
1926	2015-02-04	22:33:34	2015-02-04 18:08:56	L67X	Permanent	Dry	Prairie	0	NoID	1	0	0	0
1927	2015-02-04	22:33:40	2015-02-04 18:08:56	PIN6	Temporary	Dry	Pine	NA	NoID	1	0	0	0
1928	2015-02-04	22:33:47	2015-02-04 18:08:56	PIN2	Temporary	Dry	Pine	NA	NoID	1	0	0	0
1929	2015-02-04	22:33:47	2015-02-04 18:08:56	PIN6	Temporary	Dry	Pine	0.75	TABR	1	1	0	0
1930	2015-02-04	22:33:49	2015-02-04 18:08:56	PIN1	Temporary	Dry	Pine	0	NoID	1	0	0	0
1931	2015-02-04	22:33:52	2015-02-04 18:08:56	SKLA	Permanent	Dry	Pine	1	TABR	1	0	0	0
1932	2015-02-04	22:34:05	2015-02-04 18:08:56	PIN6	Temporary	Dry	Pine	0.971428571428571	TABR	1	1	0	0
1933	2015-02-04	22:34:14	2015-02-04 18:08:56	PIN1	Temporary	Dry	Pine	NA	NoID	1	0	0	0
1934	2015-02-04	22:34:15	2015-02-04 18:08:56	SKLA	Permanent	Dry	Pine	0.952380952380952	TABR	1	1	0	0
1935	2015-02-04	22:34:24	2015-02-04 18:08:56	PIN6	Temporary	Dry	Pine	0.923076923076923	TABR	1	1	0	0
1936	2015-02-04	22:34:43	2015-02-04 18:08:56	SHVA	Temporary	Dry	Prairie	0.90625	TABR	1	1	0	0
1937	2015-02-04	22:34:50	2015-02-04 18:08:56	SKLA	Permanent	Dry	Pine	0.857142857142857	TABR	1	1	0	0
1938	2015-02-04	22:35:01	2015-02-04 18:08:56	SHVA	Temporary	Dry	Prairie	1	TABR	1	0	0	0
1939	2015-02-04	22:35:01	2015-02-04 18:08:56	SKLA	Permanent	Dry	Pine	1	TABR	1	1	0	0
1940	2015-02-04	22:35:24	2015-02-04 18:08:56	SKLA	Permanent	Dry	Pine	0.863636363636364	TABR	1	1	0	0
1941	2015-02-04	22:35:37	2015-02-04 18:08:56	SKLA	Permanent	Dry	Pine	0	NoID	1	0	0	0
1942	2015-02-04	22:35:41	2015-02-04 18:08:56	PIN6	Temporary	Dry	Pine	0	NoID	1	0	0	0
1943	2015-02-04	22:35:43	2015-02-04 18:08:56	L67X	Permanent	Dry	Prairie	0	NoID	1	0	0	0
1944	2015-02-04	22:35:57	2015-02-04 18:08:56	SHVA	Temporary	Dry	Prairie	0	NoID	1	0	0	0
1945	2015-02-04	22:36:03	2015-02-04 18:08:56	L67X	Permanent	Dry	Prairie	0.555555555555556	TABR	1	0	0	0
1946	2015-02-04	22:36:03	2015-02-04 18:08:56	SKLA	Permanent	Dry	Pine	0	NoID	1	0	0	0
1947	2015-02-04	22:36:12	2015-02-04 18:08:56	PIN2	Temporary	Dry	Pine	1	TABR	1	0	0	0
1948	2015-02-04	22:36:19	2015-02-04 18:08:56	L67X	Permanent	Dry	Prairie	0	NoID	1	0	0	0
1949	2015-02-04	22:36:19	2015-02-04 18:08:56	PIN6	Temporary	Dry	Pine	1	TABR	1	1	0	0
1950	2015-02-04	22:36:21	2015-02-04 18:08:56	SKLA	Permanent	Dry	Pine	1	TABR	1	0	0	0
1951	2015-02-04	22:36:39	2015-02-04 18:08:56	SKLA	Permanent	Dry	Pine	0.888888888888889	TABR	1	1	0	0
1952	2015-02-04	22:36:46	2015-02-04 18:08:56	PIN6	Temporary	Dry	Pine	0.958333333333333	TABR	1	1	0	0
1953	2015-02-04	22:36:54	2015-02-04 18:08:56	SKLA	Permanent	Dry	Pine	0.622950819672131	TABR	1	0	0	0
1954	2015-02-04	22:37:00	2015-02-04 18:08:56	L67X	Permanent	Dry	Prairie	0.541666666666667	TABR	1	0	0	0
1955	2015-02-04	22:37:04	2015-02-04 18:08:56	PIN6	Temporary	Dry	Pine	1	TABR	1	1	0	0
1956	2015-02-04	22:37:12	2015-02-04 18:08:56	SKLA	Permanent	Dry	Pine	0.605263157894737	TABR	1	0	0	0
1957	2015-02-04	22:37:30	2015-02-04 18:08:56	SKLA	Permanent	Dry	Pine	0.833333333333333	TABR	1	1	0	0
1958	2015-02-04	22:37:34	2015-02-04 18:08:56	PIN6	Temporary	Dry	Pine	0.875	TABR	1	1	0	0
1959	2015-02-04	22:37:41	2015-02-04 18:08:56	SKLA	Permanent	Dry	Pine	0.821428571428571	TABR	1	1	0	0
1960	2015-02-04	22:38:01	2015-02-04 18:08:56	L67X	Permanent	Dry	Prairie	0	NoID	1	0	0	0
1961	2015-02-04	22:38:04	2015-02-04 18:08:56	PIN6	Temporary	Dry	Pine	1	TABR	1	0	0	0
1962	2015-02-04	22:38:04	2015-02-04 18:08:56	SKLA	Permanent	Dry	Pine	0	NoID	1	0	0	0
1963	2015-02-04	22:38:13	2015-02-04 18:08:56	PIN2	Temporary	Dry	Pine	1	TABR	1	1	0	0
1964	2015-02-04	22:38:23	2015-02-04 18:08:56	SKLA	Permanent	Dry	Pine	0.75	TABR	1	0	0	0
1965	2015-02-04	22:38:27	2015-02-04 18:08:56	PIN6	Temporary	Dry	Pine	1	TABR	1	1	0	0
1966	2015-02-04	22:38:32	2015-02-04 18:08:56	L67X	Permanent	Dry	Prairie	0.894736842105263	TABR	1	1	0	0
1967	2015-02-04	22:38:43	2015-02-04 18:08:56	SHVA	Temporary	Dry	Prairie	1	TABR	1	1	0	0
1968	2015-02-04	22:38:51	2015-02-04 18:08:56	L67X	Permanent	Dry	Prairie	0.666666666666667	TABR	1	0	0	0
1969	2015-02-04	22:38:54	2015-02-04 18:08:56	SKLA	Permanent	Dry	Pine	0.642857142857143	TABR	1	0	0	0
1970	2015-02-04	22:38:56	2015-02-04 18:08:56	PIN6	Temporary	Dry	Pine	NA	NoID	1	0	0	0
1971	2015-02-04	22:39:03	2015-02-04 18:08:56	PIN6	Temporary	Dry	Pine	1	TABR	1	1	0	0
1972	2015-02-04	22:39:03	2015-02-04 18:08:56	SKLA	Permanent	Dry	Pine	1	TABR	1	1	0	0
1973	2015-02-04	22:39:17	2015-02-04 18:08:56	SKLA	Permanent	Dry	Pine	0.76	TABR	1	1	0	0
1974	2015-02-04	22:39:31	2015-02-04 18:08:56	SHVA	Temporary	Dry	Prairie	1	TABR	1	0	0	0
1975	2015-02-04	22:39:39	2015-02-04 18:08:56	SKLA	Permanent	Dry	Pine	0.933333333333333	TABR	1	1	0	0
1976	2015-02-04	22:39:41	2015-02-04 18:08:56	SHVA	Temporary	Dry	Prairie	0.72	TABR	1	0	0	0
1977	2015-02-04	22:40:02	2015-02-04 18:08:56	L67X	Permanent	Dry	Prairie	0	NoID	1	0	0	0
1978	2015-02-04	22:40:03	2015-02-04 18:08:56	PIN1	Temporary	Dry	Pine	1	TABR	1	1	0	0
1979	2015-02-04	22:40:11	2015-02-04 18:08:56	SKLA	Permanent	Dry	Pine	0.763636363636364	TABR	1	1	0	0
1980	2015-02-04	22:40:21	2015-02-04 18:08:56	L67X	Permanent	Dry	Prairie	0.622448979591837	TABR	1	0	0	0
1981	2015-02-04	22:40:39	2015-02-04 18:08:56	L67X	Permanent	Dry	Prairie	0.573770491803279	TABR	1	0	0	0
1982	2015-02-04	22:40:54	2015-02-04 18:08:56	PIN6	Temporary	Dry	Pine	NA	NoID	1	0	0	0
1983	2015-02-04	22:41:06	2015-02-04 18:08:56	PIN6	Temporary	Dry	Pine	1	TABR	1	0	0	0
1984	2015-02-04	22:41:08	2015-02-04 18:08:56	L67X	Permanent	Dry	Prairie	1	LAIN	1	0	0	0
1985	2015-02-04	22:41:15	2015-02-04 18:08:56	SHVA	Temporary	Dry	Prairie	0.930232558139535	TABR	1	1	0	0
1986	2015-02-04	22:41:15	2015-02-04 18:08:56	SKLA	Permanent	Dry	Pine	0.760869565217391	TABR	1	1	0	0
1987	2015-02-04	22:41:27	2015-02-04 18:08:56	L67X	Permanent	Dry	Prairie	0	NoID	1	0	0	0
1988	2015-02-04	22:41:33	2015-02-04 18:08:56	SHVA	Temporary	Dry	Prairie	1	TABR	1	0	0	0
1989	2015-02-04	22:41:33	2015-02-04 18:08:56	SKLA	Permanent	Dry	Pine	0.702702702702703	TABR	1	0	0	0
1990	2015-02-04	22:41:42	2015-02-04 18:08:56	PIN6	Temporary	Dry	Pine	0.727272727272727	TABR	1	0	0	0
1991	2015-02-04	22:41:45	2015-02-04 18:08:56	L67X	Permanent	Dry	Prairie	0	NoID	1	0	0	0
1992	2015-02-04	22:41:48	2015-02-04 18:08:56	SHVA	Temporary	Dry	Prairie	0.744186046511628	TABR	1	0	0	0
1993	2015-02-04	22:41:53	2015-02-04 18:08:56	SKLA	Permanent	Dry	Pine	0	NoID	1	0	0	0
1994	2015-02-04	22:41:55	2015-02-04 18:08:56	PIN1	Temporary	Dry	Pine	1	TABR	1	1	0	0
1995	2015-02-04	22:42:03	2015-02-04 18:08:56	L67X	Permanent	Dry	Prairie	1	TABR	1	0	0	0
1996	2015-02-04	22:42:04	2015-02-04 18:08:56	PIN2	Temporary	Dry	Pine	0	NoID	1	0	0	0
1997	2015-02-04	22:42:06	2015-02-04 18:08:56	SHVA	Temporary	Dry	Prairie	1	TABR	1	1	0	0
1998	2015-02-04	22:42:12	2015-02-04 18:08:56	L67X	Permanent	Dry	Prairie	0.52	LAIN	1	0	0	0
1999	2015-02-04	22:42:12	2015-02-04 18:08:56	SKLA	Permanent	Dry	Pine	0.833333333333333	TABR	1	1	0	0
2000	2015-02-04	22:42:14	2015-02-04 18:08:56	PIN1	Temporary	Dry	Pine	1	TABR	1	1	0	0
2001	2015-02-04	22:42:20	2015-02-04 18:08:56	SKLA	Permanent	Dry	Pine	0	NoID	1	0	0	0
2002	2015-02-04	22:42:38	2015-02-04 18:08:56	SKLA	Permanent	Dry	Pine	0.789473684210526	TABR	1	1	0	0
2003	2015-02-04	22:42:50	2015-02-04 18:08:56	SHVA	Temporary	Dry	Prairie	0.897959183673469	TABR	1	1	0	0
2004	2015-02-04	22:42:52	2015-02-04 18:08:56	L67X	Permanent	Dry	Prairie	0.666666666666667	TABR	1	0	0	0
2005	2015-02-04	22:42:56	2015-02-04 18:08:56	SKLA	Permanent	Dry	Pine	1	TABR	1	1	0	0
2006	2015-02-04	22:43:03	2015-02-04 18:08:56	PIN6	Temporary	Dry	Pine	0.871794871794872	TABR	1	1	0	0
2007	2015-02-04	22:43:08	2015-02-04 18:08:56	SHVA	Temporary	Dry	Prairie	1	TABR	1	1	0	0
2008	2015-02-04	22:43:11	2015-02-04 18:08:56	L67X	Permanent	Dry	Prairie	0.972222222222222	TABR	1	1	0	0
2009	2015-02-04	22:43:20	2015-02-04 18:08:56	MAHA	Temporary	Dry	Prairie	0.833333333333333	TABR	1	1	0	0
2010	2015-02-04	22:43:22	2015-02-04 18:08:56	PIN6	Temporary	Dry	Pine	1	TABR	1	0	0	0
2011	2015-02-04	22:43:32	2015-02-04 18:08:56	SKLA	Permanent	Dry	Pine	1	LAIN	1	0	0	0
2012	2015-02-04	22:43:38	2015-02-04 18:08:56	PIN2	Temporary	Dry	Pine	1	TABR	1	0	0	0
2013	2015-02-04	22:43:39	2015-02-04 18:08:56	MAHA	Temporary	Dry	Prairie	0.59375	TABR	1	0	0	0
2014	2015-02-04	22:43:50	2015-02-04 18:08:56	PIN2	Temporary	Dry	Pine	NA	NoID	1	0	0	0
2015	2015-02-04	22:43:55	2015-02-04 18:08:56	L67X	Permanent	Dry	Prairie	NA	NoID	1	0	0	0
2016	2015-02-04	22:43:55	2015-02-04 18:08:56	PIN6	Temporary	Dry	Pine	1	TABR	1	1	0	0
2017	2015-02-04	22:43:55	2015-02-04 18:08:56	SKLA	Permanent	Dry	Pine	0.823529411764706	TABR	1	1	0	0
2018	2015-02-04	22:43:57	2015-02-04 18:08:56	MAHA	Temporary	Dry	Prairie	NA	NoID	1	0	0	0
2019	2015-02-04	22:44:06	2015-02-04 18:08:56	MAHA	Temporary	Dry	Prairie	1	TABR	1	0	0	0
2020	2015-02-04	22:44:07	2015-02-04 18:08:56	PIN2	Temporary	Dry	Pine	1	TABR	1	1	0	0
2021	2015-02-04	22:44:18	2015-02-04 18:08:56	SHVA	Temporary	Dry	Prairie	0	NoID	1	0	0	0
2022	2015-02-04	22:44:30	2015-02-04 18:08:56	L67X	Permanent	Dry	Prairie	1	EPFU	1	0	0	0
2023	2015-02-04	22:44:33	2015-02-04 18:08:56	MAHA	Temporary	Dry	Prairie	0.543478260869565	EPFU	1	0	0	0
2024	2015-02-04	22:44:37	2015-02-04 18:08:56	SHVA	Temporary	Dry	Prairie	0	NoID	1	0	0	0
2025	2015-02-04	22:44:43	2015-02-04 18:08:56	SKLA	Permanent	Dry	Pine	0.944444444444444	TABR	1	1	0	0
2026	2015-02-04	22:44:59	2015-02-04 18:08:56	PIN6	Temporary	Dry	Pine	1	TABR	1	0	0	0
2027	2015-02-04	22:45:01	2015-02-04 18:08:56	SKLA	Permanent	Dry	Pine	0.638888888888889	TABR	1	0	0	0
2028	2015-02-04	22:45:11	2015-02-04 18:08:56	PIN2	Temporary	Dry	Pine	0.8	TABR	1	1	0	0
2029	2015-02-04	22:45:23	2015-02-04 18:08:56	PIN6	Temporary	Dry	Pine	0.952380952380952	TABR	1	1	0	0
2030	2015-02-04	22:45:42	2015-02-04 18:08:56	PIN6	Temporary	Dry	Pine	1	TABR	1	1	0	0
2031	2015-02-04	22:45:45	2015-02-04 18:08:56	SKLA	Permanent	Dry	Pine	0.731707317073171	TABR	1	0	0	0
2032	2015-02-04	22:46:00	2015-02-04 18:08:56	SHVA	Temporary	Dry	Prairie	0.882352941176471	TABR	1	1	0	0
2033	2015-02-04	22:46:04	2015-02-04 18:08:56	SKLA	Permanent	Dry	Pine	0.909090909090909	TABR	1	1	0	0
2034	2015-02-04	22:46:06	2015-02-04 18:08:56	PIN2	Temporary	Dry	Pine	0.9375	TABR	1	1	0	0
2035	2015-02-04	22:46:19	2015-02-04 18:08:56	SHVA	Temporary	Dry	Prairie	0.75	TABR	1	1	0	0
2036	2015-02-04	22:46:24	2015-02-04 18:08:56	SKLA	Permanent	Dry	Pine	1	TABR	1	0	0	0
2037	2015-02-04	22:46:35	2015-02-04 18:08:56	PIN2	Temporary	Dry	Pine	NA	NoID	1	0	0	0
2038	2015-02-04	22:47:08	2015-02-04 18:08:56	SHVA	Temporary	Dry	Prairie	0.956521739130435	TABR	1	1	0	0
2039	2015-02-04	22:47:27	2015-02-04 18:08:56	SHVA	Temporary	Dry	Prairie	0.857142857142857	TABR	1	1	0	0
2040	2015-02-04	22:48:01	2015-02-04 18:08:56	L67X	Permanent	Dry	Prairie	0.652173913043478	TABR	1	0	0	0
2041	2015-02-04	22:48:06	2015-02-04 18:08:56	SHVA	Temporary	Dry	Prairie	1	TABR	1	1	0	0
2042	2015-02-04	22:48:17	2015-02-04 18:08:56	L67X	Permanent	Dry	Prairie	0.661764705882353	EPFU	1	0	0	0
2043	2015-02-04	22:48:53	2015-02-04 18:08:56	PIN6	Temporary	Dry	Pine	0.533333333333333	EPFU	1	0	0	0
2044	2015-02-04	22:49:07	2015-02-04 18:08:56	PIN2	Temporary	Dry	Pine	1	TABR	1	1	0	0
2045	2015-02-04	22:49:14	2015-02-04 18:08:56	SHVA	Temporary	Dry	Prairie	0	NoID	1	0	0	0
2046	2015-02-04	22:49:18	2015-02-04 18:08:56	SKLA	Permanent	Dry	Pine	0.710526315789474	TABR	1	0	0	0
2047	2015-02-04	22:49:39	2015-02-04 18:08:56	L67X	Permanent	Dry	Prairie	0.71875	EPFU	1	0	0	0
2048	2015-02-04	22:49:56	2015-02-04 18:08:56	SKLA	Permanent	Dry	Pine	0.941176470588235	TABR	1	1	0	0
2049	2015-02-04	22:50:11	2015-02-04 18:08:56	L67X	Permanent	Dry	Prairie	0	NoID	1	0	0	0
2050	2015-02-04	22:50:16	2015-02-04 18:08:56	SKLA	Permanent	Dry	Pine	0.828571428571429	TABR	1	1	0	0
2051	2015-02-04	22:50:57	2015-02-04 18:08:56	SKLA	Permanent	Dry	Pine	1	TABR	1	1	0	0
2052	2015-02-04	22:51:26	2015-02-04 18:08:56	SKLA	Permanent	Dry	Pine	0.551724137931034	EPFU	1	0	0	0
2053	2015-02-04	22:51:46	2015-02-04 18:08:56	SHVA	Temporary	Dry	Prairie	1	TABR	1	1	0	0
2054	2015-02-04	22:52:04	2015-02-04 18:08:56	SHVA	Temporary	Dry	Prairie	1	TABR	1	1	0	0
2055	2015-02-04	22:52:55	2015-02-04 18:08:56	PAHA	Temporary	Dry	Prairie	0.8	TABR	1	1	0	0
2056	2015-02-04	22:53:14	2015-02-04 18:08:56	L67X	Permanent	Dry	Prairie	0.782608695652174	TABR	1	1	0	0
2057	2015-02-04	22:53:32	2015-02-04 18:08:56	PIN2	Temporary	Dry	Pine	1	TABR	1	1	0	0
2058	2015-02-04	22:53:41	2015-02-04 18:08:56	SKLA	Permanent	Dry	Pine	0.9	TABR	1	1	0	0
2059	2015-02-04	22:53:50	2015-02-04 18:08:56	L67X	Permanent	Dry	Prairie	0.754385964912281	EPFU	1	1	0	0
2060	2015-02-04	22:53:52	2015-02-04 18:08:56	PAHA	Temporary	Dry	Prairie	0	NoID	1	0	0	0
2061	2015-02-04	22:53:58	2015-02-04 18:08:56	PIN2	Temporary	Dry	Pine	1	TABR	1	1	0	0
2062	2015-02-04	22:54:09	2015-02-04 18:08:56	PIN2	Temporary	Dry	Pine	0.866666666666667	TABR	1	1	0	0
2063	2015-02-04	22:54:11	2015-02-04 18:08:56	PAHA	Temporary	Dry	Prairie	1	TABR	1	0	0	0
2064	2015-02-04	22:54:21	2015-02-04 18:08:56	SKLA	Permanent	Dry	Pine	0	NoID	1	0	0	0
2065	2015-02-04	22:54:25	2015-02-04 18:08:56	L67X	Permanent	Dry	Prairie	0.710843373493976	EPFU	1	0	0	0
2066	2015-02-04	22:54:27	2015-02-04 18:08:56	PIN2	Temporary	Dry	Pine	1	TABR	1	0	0	0
2067	2015-02-04	22:54:36	2015-02-04 18:08:56	PIN2	Temporary	Dry	Pine	0.666666666666667	TABR	1	0	0	0
2068	2015-02-04	22:54:39	2015-02-04 18:08:56	SKLA	Permanent	Dry	Pine	0.8	TABR	1	1	0	0
2069	2015-02-04	22:54:45	2015-02-04 18:08:56	L67X	Permanent	Dry	Prairie	0	NoID	1	0	0	0
2070	2015-02-04	22:55:16	2015-02-04 18:08:56	SKLA	Permanent	Dry	Pine	0.8	EPFU	1	1	0	0
2071	2015-02-04	22:55:26	2015-02-04 18:08:56	SKLA	Permanent	Dry	Pine	NA	NoID	1	0	0	0
2072	2015-02-04	22:55:32	2015-02-04 18:08:56	L67X	Permanent	Dry	Prairie	0.707317073170732	TABR	1	0	0	0
2073	2015-02-04	22:55:59	2015-02-04 18:08:56	SKLA	Permanent	Dry	Pine	0	NoID	1	0	0	0
2074	2015-02-04	22:56:19	2015-02-04 18:08:56	SKLA	Permanent	Dry	Pine	0	NoID	1	0	0	0
2075	2015-02-04	22:56:24	2015-02-04 18:08:56	PIN6	Temporary	Dry	Pine	0.65	TABR	1	0	0	0
2076	2015-02-04	22:56:33	2015-02-04 18:08:56	L67X	Permanent	Dry	Prairie	1	TABR	1	0	0	0
2077	2015-02-04	22:57:24	2015-02-04 18:08:56	PIN1	Temporary	Dry	Pine	0.972222222222222	TABR	1	1	0	0
2078	2015-02-04	22:57:25	2015-02-04 18:08:56	MAHA	Temporary	Dry	Prairie	1	TABR	1	0	0	0
2079	2015-02-04	22:57:42	2015-02-04 18:08:56	MAHA	Temporary	Dry	Prairie	1	TABR	1	1	0	0
2080	2015-02-04	22:57:48	2015-02-04 18:08:56	L67X	Permanent	Dry	Prairie	1	EPFU	1	0	0	0
2081	2015-02-04	22:57:55	2015-02-04 18:08:56	SHVA	Temporary	Dry	Prairie	1	TABR	1	1	0	0
2082	2015-02-04	22:58:23	2015-02-04 18:08:56	SKLA	Permanent	Dry	Pine	0	NoID	1	0	0	0
2083	2015-02-04	22:58:24	2015-02-04 18:08:56	PIN1	Temporary	Dry	Pine	0.85	TABR	1	1	0	0
2084	2015-02-04	22:58:27	2015-02-04 18:08:56	SHVA	Temporary	Dry	Prairie	1	TABR	1	1	0	0
2085	2015-02-04	22:58:38	2015-02-04 18:08:56	SHVA	Temporary	Dry	Prairie	0.933333333333333	TABR	1	1	0	0
2086	2015-02-04	22:58:42	2015-02-04 18:08:56	SKLA	Permanent	Dry	Pine	0	NoID	1	0	0	0
2087	2015-02-04	22:59:00	2015-02-04 18:08:56	SKLA	Permanent	Dry	Pine	0.827586206896552	TABR	1	1	0	0
2088	2015-02-04	22:59:07	2015-02-04 18:08:56	L67X	Permanent	Dry	Prairie	0.866666666666667	TABR	1	1	0	0
2089	2015-02-04	22:59:26	2015-02-04 18:08:56	L67X	Permanent	Dry	Prairie	0.634615384615385	TABR	1	0	0	0
[truncated: 149,260 more rows]
